# Supplementary material for: Single-cell RNA sequencing reveals midbrain dopamine neuron diversity emerging during mouse brain development
Source: Nat Commun. 2019 Feb 4;10:581. doi: 10.1038/s41467-019-08453-1 (PMC6362095; doi:10.1038/s41467-019-08453-1)
Supplement: Supplementary file 4 — Supplementary Data 1 [file 41467_2019_8453_MOESM4_ESM.xlsx]

## Sheet: Maturation_genes
Upregulated in Embryonic (embryonic_vs_perinatal)	Upregulated in Perinatal (embryonic_vs_perinatal)	Upregulated in Embryonic (embryonic_vs_adult)	Upregulated in Adult (embryonic_vs_adult)	Upregulated in Perinatal (perinatal_vs_adult)	Upregulated in Adult (perinatal_vs_adult)
Cd24a	Hap1	Tuba1a	Aldoa	Tuba1a	Aldoa
Ftl1	Arhgdig	Tubb5	Aldoart1	Tubb5	Aldoart1
Nrep	Tmem130	Nrep	Impact	Dpysl3	Impact
Ptma	Caly	Xbp1	Nrsn2	Tubb2b	Faim2
Xbp1	Ache	Dynlt1-ps1	Gm15266	Marcksl1	Gm15266
Slc34a2	Ndrg4	Ptma	Aldoart2	Dynlt1-ps1	Nrsn2
Gm12183	Snhg11	Tmsb10	Eno2	Tmsb10	Eno2
Gm4617	D3Bwg0562e	Slc34a2	Faim2	Stmn1	Aldoart2
Hist3h2ba	Ptprn	Gm3788	Sncb	Tubb2a	Tpi1
Gpc2	Atp1a3	Cd24a	Chchd10	Tubb3	Spert
Gm6421	Sncb	Tubb3	Zwint	Crmp1	Pkm
Gm7964	Zwint	Tmsb4x	Selm	Gm3788	9530082P21Rik
Eef1a1	Atp6v1g2	Ftl1	Tuba4a	Actb	Chchd10
Gm13456	Atp1b1	Marcksl1	Nap1l5	Dpysl5	Mt3
Pbx1	Gm15487	Gm4617	Snap25	Nrep	Tmem59l
Hnrnpk	Faim2	Actb	A230050P20Rik	Gm6421	Scn2b
Tmsb10	Calb2	Dpysl3	Clu	Stmn2	Snap25
Cdk4	Tubb2a	Tubb2b	Atp6v1g2	Hn1	Mdh1
Ddx5	Fxyd6	Hn1	Ache	Dbn1	Zwint
Actb	Calb1	Gm6421	Tmem59l	Tmsb4x	Cxx1c
Hmgn1	Syngr1	Stmn1	Gm5424	Ybx1	Nap1l5
Tmsb4x	Clu	H3f3b	Rab3a	BC005764	Thy1
H3f3a	Nptxr	Crmp1	Ckmt1	Fscn1	Gm8129
H3f3b	Chchd10	Gm14150	Mt3	Ftl1	Tuba4a
Cnn3	Cntn1	Gm17087	Vsnl1	Ptma	Rasgrf1
Hnrnpa2b1	mmu-mir-7047	Gm6485	Cx3cl1	Nnat	Gabarapl1
Tuba1a	Selm	Gm12715	Thy1	Gm11560	Gm1840
Gm6485	Atp6v0c	Fabp5	Ndrg4	Ncan	Rab3a
Cdkn1c	Atp1b2	Gpc2	Atp1b1	Ncam1	Iscu
Gm5778	Syp	Gm9800	Resp18	Gm12715	Plekhb2
Dusp4	Ehbp1l1	H2afy2	Phyhip	Sdc3	Gm16437
Gm9791	Tmem151a	Dbn1	Gm867	Ddah2	Flywch1
Gm9800	Fxyd7	Ybx1	Ass1	H2afy2	Gpi1
Carhsp1	Matk	Gm11223	Spert	Gm11223	Crebl2
Pdzrn3	Prnp	Map1b	Gaa	Mapt	Ctsb
Gm12696	Tusc3	Ncan	Syp	St8sia2	Snrpn
Ywhae	Tspan7	Fscn1	Tpi1	Stmn4	Tppp
Map2	Tmem91	H2afy3	Cygb	Nsg2	Ogfod1
Gm3788	Pea15a	Dpysl5	Rasgrf1	Rac3	Hprt
Map1b	Syngr3	Gm13456	Ptprn	Gm17087	Chchd2
Cfl1	Ppp2r2c	Tubb2a	Gm14164	Nsg1	Sdha
Eif4g2	Hpca	Atat1	Omg	Gm4617	Got1
Pitx3	Pcsk1n	BC005764	Caly	Mpzl1	Gaa
Eif4a1	Nap1l5	Gm11560	Matk	H2afy3	Resp18
Trp53i11	Resp18	Nnat	Dync1i1	Atat1	Prune2
Nono	Vsnl1	Eef1a1	Prune2	Fabp5	Ckmt1
Gm7110	Cx3cl1	Stmn2	Calb2	Gng2	Gm5424
Traf4	Gas7	Gm8399	Atp1a3	Ptms	Atp6v1c1
Kdm6b	Cpne7	Malat1	Gabra1	Cxadr	Fos
Malat1	Rsph9	Gm26917	Gm8129	Trim67	Gsta4
Gm12715	Slc6a1	Dynlt1b	Hprt	Rplp0	Ass1
Nr4a2	Slc12a5	Gm7964	Mdh1	Cd24a	Atp6v1g2
Igfbp2	Camkv	Eif4a1	Pacsin1	Efnb3	Gm5514
Hnrnpc	Ndfip1	Carhsp1	Plekhb2	Sbk1	Tbata
Gm8806	Gng4	Pbx1	Hpca	Palm	Mbnl2
Cnpy1	Nrsn2	Hnrnpk	Gm1840	Dynlt1b	Ghitm
Draxin	Cspg5	Serf1	Bend6	Reep1	Sncb
Dynlt1-ps1	Tuba1b	Gm12183	Cdk18	H3f3b	Ckb
Epb4.1	Tmem191c	Hmgn1	Syngr1	Serf1	Pacsin1
Gm14150	Prkar1b	Ywhae	Gabarapl1	Gm8730	Idh3b
Tcf12	Cdkn1a	H3f3a	Scn2b	Map1b	Hdac11
Gm2830	Slc6a11	Pafah1b3	Pura	Gm8399	Gm12892
Tgfbr1	Dock9	Hnrnpa2b1	Prnp	Eif4g2	Ldhb
Rpl34	Rap1gap	Eif4a-ps4	Gpi1	Gm27000	Phyhip
Eif4a-ps4	Camk2b	Gm11895	Mal2	Smpd3	Cend1
Idh1	Ywhah	Ddah2	Vstm2a	Meg3	Clu
Ina	Chmp2b	Hist3h2ba	Glrb	Mapre1	Pcp4l1
Rnf122	Eno2	mmu-mir-6944	Nrsn1	Gm14150	Vsnl1
H2afv	Ablim3	Rplp0	Got1	Cirbp	Pura
C130021I20Rik	Tmem59l	Eif4g2	Lin7b	Prmt1	Gabra1
Gm7862	Gstp1	Prmt1	Tppp	Panx1	Sod1
mt-Cytb	Chrnb3	Cdk4	Slc7a3	Casp3	Mcfd2
Rps14	Ntm	Cfl1	Eef1a2	Cadm1	Ttll7
Prdx2	Dync1i1	Gm5620	B2m	Tmem132a	Gm867
Ddc	Rabac1	Ddx5	Nrip2	Pcdhga9	Mrfap1
Tagln3	Bend6	Gng2	Habp4	Hsbp1	Acot13
Lmx1a	Ckmt1	Sbk1	Slc35g2	Gm9800	Map2k1
Smarca4	Ttyh1	Gm3687	Snrpn	Gm26917	Eif4a2
Runx1t1	Slc22a17	Dcx	Ctsb	Ptprs	Rpl3-ps1
Tox2	AI593442	Mapt	Dzank1	Dcx	Cdip1
mt-Co1	Csdc2	Idh1	Gm16437	Fxyd6	1700037H04Rik
Srsf3	Eri3	Ncam1	Hdac11	Hmgb3	Stip1
Eif5al3-ps	Pcdh17	Gm8730	mmu-mir-7047	Cotl1	Itm2c
Gm6180	Sdc3	St8sia2	Nceh1	Gm11895	Mtfp1
Pfn1	Spint2	Hmgb3	Gsta4	Bzw1	Nrsn1
Ncan	Gata3	Prdx2	Cyp46a1	Dnmt3a	Slc35g2
Gm10052	Ppp2r2b	Nr4a2	Sult4a1	mmu-mir-6944	2010204K13Rik
Smarce1	Ndn	Gm9791	Tspan7	AW551984	Gm8566
Prmt1	Baiap3	Gm7110	Cend1	Pafah1b3	Fkbp2
Caprin1	Pfkp	Gm6104	9530082P21Rik	Ablim3	Nrip2
Ebf2	Pitpnm1	Dpysl2	Iscu	Gm6485	Npas4
Gm8186	AW551984	C130021I20Rik	Epdr1	Usp22	Selm
Igf2bp1	Pianp	Gm27000	"Sept8"	Gap43	Gm26549
Ewsr1	Rab3b	Palm	Unc80	Dynlt1a	Tspyl2
Hnrnph1	Aldh1a1	Traf4	Kcnc4	Arhgap33	Spr
Rps9	Lrfn5	Panx1	Crebl2	Gm15453	Prdx5
H2afy2	Slc4a10	Gm6180	Ogfod1	H3f3a	Ccdc28a
Nxf1	Adap1	Bzw2	Bhlhe41	Banf1	Cdk18
Cep97	Cpne2	mt-Rnr2	Tspan2	Sox4	Angptl3
Gm9761	C1qtnf4	mt-Cytb	Cd83	Zfp428	Sqstm1
Dbn1	Mal2	Igfbp2	Ahi1	Arpc5	Sv2a
Hdac2	Cdkl2	Map2	Dnm1	Epb4.1l1	Mrap2
Csde1	Acot7	EGFP	Scn1b	4931428F04Rik	B2m
B930095G15Rik	Sirpa	Gm8806	Peg3	Lin7c	Pgam1
B230317F23Rik	Ndrg2	Hnrnpdl	Ctxn2	Bzw2	Nkiras1
Gm12174	Syt3	Cdkn1c	Anxa5	Gm6104	Pgk1
Gm1815	Slc2a3	Mpzl1	Gpx3	Gpm6b	Egr1
Foxp2	Car11	Ina	N4bp2l1	Lasp1	Habp4
H2afy3	Ablim2	Nsg2	Tmem91	Dcakd	Epdr1
Msi1	Rab3a	Smarce1	Atp1b2	Jup	P4htm
Serf1	Vamp2	Nono	Spr	Malat1	Hsph1
Rps11	Zcchc18	Cnn3	Gm15487	Gm1673	Ndufb10
Gstm7	Cc2d1a	Gm11805	2010204K13Rik	Idh1	Abat
Hnrnpdl	Kndc1	Arhgap33	Napb	Psd	2900011O08Rik
Gsk3b	Syt5	Tspan13	Lgi3	Uchl1..1	Hagh
Peli1	Snap25	Smpd3	Mtfp1	Gpsm1	Flnc
Rpl7	Fam19a1	Gm10052	Pdxk	Gm11652	Scn1b
Gm5805	Cygb	Zfp57	Mbnl2	Cacnb3	Gng13
Gm17087	Wscd1	Srsf3	Hspa1a	Cfl1	Atp6v1b2
Trp53inp2	Tmem179	Cirbp	Tmem130	Gata3	Atp1b1
Hn1	Vstm2a	Ptprs	Syngr3	2310003H01Rik	Gm10250
Gm11488	Camk2d	Gm5778	Pnpo	Vopp1	Gm14164
Gfra1	Scamp5	Smarca4	Acyp2	Ctnna2	Gm2830
Gm2694	Dcaf7	Mapre1	Sparcl1	Gm3687	Napb
Hnrnpa1	Rac3	Pitx3	Atp6v0c	Dpysl4	Laptm4b
Cxcr4	Dnm1	Maged1	Pld3	Carhsp1	Zbtb7a
Cbx3	Timp2	Usp22	Syn2	Atxn2l	Gapdh
Fzd3	Rtn1	Hnrnph1	Map2k1	EGFP	Dzank1
Atat1	Stxbp1	Caprin1	Atp6v1c1	Samd10	Uqcrh
Rpl13a	Peg3	Gm7862	Cxx1c	Rsu1	Purb
mt-Nd4	Ctxn2	Nsg1	Tmem151a	Gnb1	Junb
Hist3h2a	Gabra3	Gnb1	Mrap2	Tusc3	Cox17
Ebf3	Hpcal4	Miat	Vamp2	Gpc2	Pithd1
Shkbp1	Rnf112	Sox4	Tbata	Pgls	Grhpr
Hspa8	Igfbp5	Erh	Ncdn	Agrn	Ndufb5
Tspan13	Dmtn	Leng8	Acot13	Maged2	Sult4a1
Dcx	Gaa	Rps26	Arhgdig	Gm4875	Ndufa12
Slc38a2	Rcan2	Gm9625	Sqstm1	Tspan6	Rn7sk
Nedd4	Stmn4	Fnbp1l	Phlda3	Zfp57	Cntnap1
Brwd1	Cnrip1	4931428F04Rik	Prkar1b	BC018242	Unc80
En2	Arhgef17	En2	Mcfd2	Sec61a1	Rpl3
Gm9840	Reep5	Gm8186	Zkscan16	R3hdm4	Glrb
Map1lc3b	Rapgef4	Dpysl4	Sdha	Mllt11	Ppm1k
Gm6055	Glrb	Gm11488	Rwdd2a	Pdap1	Prr15
EGFP	Prkacb	Gng2-ps1	Dnajb4	Leng8	Fbxo2
Rasgef1b	Gas6	Mllt11	Atp6v1a	Fnbp1l	Lin7b
Schip1	Ly6h	Ctxn1	Gfra4	Gm11149	Wbp2
Tle3	Zfp575	Gm16279	Mrfap1	Cnih2	"Sept8"
Gm10254	Anks1b	Agrn	Pmm1	Gm5620	Hsp90aa1
Maged1	Mlkl	Tgfbr1	Itm2c	Hnrnpab	Cygb
Gm12355	Gabbr2	Hdac2	Gucy1b3	Pkia	Fam126b
Fam20c	Sh3gl2	Cyth2	Ghitm	Gm8545	Lynx1
Elovl3	Rasgrp2	Trim67	Fkbp2	Ywhag	Omg
Tra2b	Slc1a4	Eif5al3-ps	Dynlt3	Scn3b	Nsf
Rab3c	Fam131c	Tsc22d1	Gm26549	Map6..1	Efr3a
Rbfox2	Aldoa	Gm1673	Nsf	Sh3bp5	Gm5389
Vim	Fam167a	Casp3	Fgf12	Rusc2	Lgi3
Snrpe	Cltb	Ube2d1	Ttll7	Slc34a2	Fkbp3
Prdx2-rs3	Isoc1	Rpl7a	Abat	Cdc42	Anxa5
E130308A19Rik	Emc9	Prdx2-rs3	Ndrg3	Eif4a-ps4	Pnpo
Dynlt1b	Uchl1..1	Dynlt1f	Slc6a17	Sulf2	Ppp1r11
Rbbp4	Ahi1	Cxadr	Cd81	Ywhae	A230050P20Rik
Gm11865	Bhlhe41	Ctnna2	Purb	Ube2d1	Isca1
Pafah1b3	Fanci	Pcbp4	A330023F24Rik	Deaf1	Ncdn
Gm15427	Sult4a1	Marcks	Adck3	Arf2	Dcaf12l1
Wbp1	Slc7a3	Gm13597	Gng13	Gm9625	Sdcbp
Acat2	Gria1	Atxn2l	Pcp4l1	Fads2	Rab26
Khdrbs1	Ndrg1	Gm9761	Sod1	Gm13597	Abhd12
Hmgb3	Sybu	Cep170	Grhpr	Mkrn3	Zfp612
mmu-mir-6944	Vip	Rps9	Gabrb1	Actr1a	Ahi1
Gm11478	Pkia	Hnrnpa1	Slc12a5	Igsf9	Cdadc1
Cep170	Gyg	Bzw1	Hpcal4	Eif4a1	Gm12350
Gm18889	Ucp2	Foxp2	Higd1a	Bax	Plcxd2
Gm9843	Gfra4	Rpl29	Plcxd2	Pcbp4	Pdxk
Sdcbp	Dzank1	Gm10131	2900011O08Rik	Mfap2	Fn3k
mt-Rnr2	Ica1l	Nedd4	Prkce	Ina	Tango2
Rbm4b	Pld3	Gm12174	Ablim2	Anapc5	Atp5j
Gm14284	Rhov	Reep1	Emc9	Trim35	Hsf4
Gm6472	Cd81	Arf4	Map7d2	En2	Adck3
Nxn	Abcb9	Rpl7	Stxbp1	Nisch	Ndufs7
Zfp664	Clstn3	Bax	Ankrd34a	Dcaf7	Dync1i1
Serinc2	Ablim1	Gm1815	Sv2a	Crip2	Syp
Gm13826	Mbp	Acat2	Lynx1	Tmem181b-ps..2	Gm15920
Fam60a	Tmem181b-ps..2	Igsf3	Aldoc	Prdx2	Tagln3
Ilf3	Syn1	Ptms	Cit	Gm9791	Ndufs5
Snrpg	Serp2	Banf1	Timp2	Rpl29	Prnp
Nhlh2	Arhgap26..2	Cnpy1	P4htm	Prkar2b	Eef1a2
B3gat1	Cadm1	Gm11652	Cpeb1	Dpysl2	Ndrg4
Bzw2	Hsbp1	Eef2	Ankrd34b	Ctxn1	Ddit3
Kdm5b	Fhl1	Arpc5	Cidea	Cdkn1a	Sucla2
Smarcd1	Sprn	Dlgap4	Gm10419	Dchs1	Higd1a
Psma7	Rims3	Cdh2	Gadd45g	Afap1	Zscan26
Slc7a6	Chga	Gm11149	Rgs4	Fus	Atp5h
Clic4	Stmn3	Afap1	Rgs7bp	Gng10	Gpx4
Btf3	Ddah1	Trim35	Pde1a	Gm11805	Dnajb1
Cyth2	Pmm1	Gm8545	Rap1gap	BC068157	Ndufa13
Ezh2	Rnpc3	Snrpg	Elmod1	Wdr6	Atp6v1f
Gm14303	Hprt	E130308A19Rik	Nkiras1	Top2b	Cox8a
Rps15a-ps5	Scoc	Uba1	Ppm1k	Ywhaq	Uhmk1
Ing4	Spryd3	Lmx1a	Pttg1	Nipsnap3b	Hspe1
Stmn1	Doc2a	Pcdhga9	Idh3b	Csnk1d	Ndufa2
Gm10131	Kcnc4	Ewsr1	Angptl3	Fhl1	Idh3a
Gm26917	Larp6	Arhgdia	Baiap3	Fads1	Ndrg3
Dlgap4	Pacsin1	Dcakd	Fuom	Csdc2	Gm5499
Mapk6	Kifc2	Dchs1	Atp6v1b2	Rps26	Smim12
Arglu1	Far2	Rpl34	Slc4a10	Tmem44	Cbx7
Mex3a	Cgref1	Dusp4	Flywch1	Miat	Izumo4
Gm8494	Olfm1	BC068157	Mpp1	Celf5	Fth1
Elavl2	Prdx1	Tle3	Plvap	Morn4	Dnm1
Tubb5	Zdhhc2..1	Samd10	Smim1	Gnao1	Dnajb4
Son	Slc6a7	Zfp428	Sphkap	Nav1..1	S100b
Fam210b	Ncdn	Tdg	Kcnc2	Marcks	Smim1
Igfbpl1	4930506M07Rik	Rusc2	Camkv	Lrrc3	Sdr39u1
Marcksl1	Cobl	Actr1a	Cisd3	Calm3	H2-T23
Gm6903	Cdk5r2	Nxf1	Flnc	Hnrnpa2b1	Cyp46a1
Fam221b	Amy1	Snrpe	Bcap29	Mcf2l	Suclg1
Gm8666	Tmem145	Rps14	Npas4	Ly6h	Hspa1a
Gm6104	Aldoart1	Iqcj	Rab26	Erh	Akr1b10
Npc2	Vgf	Rps15a-ps5	Ccdc28a	Uba1	Calb2
Srsf7	Gm21399	Smarcc2	Cntnap1	Samd14	Crebrf
Chchd2	Grin2d	Fads2	Efhd2	Tspan13	Zmat2
RP23-16D16.1	Rnf208	Gm5805	Hagh	Cyth2	Gm12346
Phf21b	Gdpd2	Gm14284	Gabbr2	Rala	Ddt
Plxnb1	Cacna1e	Smarcb1	Slc2a3	Traf4	Gm26804
Golm1	Prkar2b	Ilf3	Slc24a3	Mmp16	Nr1d2
Wnt5a	Slc1a1	Ywhaq	Sh3gl2	Rhob	"Sept4"
Eef1g	Gabrb1	Csde1	Cntn1	Zfp580	BC029722
Top1	Ptn	Dynlt1a	Gm8566	Ywhaz	Nat8l
Gm5620	Slc7a4	Tcf12	Vamp1	C130021I20Rik	Atp6v1e1
Zfp57	Ppp1r1a	Anapc5	BC029722	Ypel1	Sbds
Myl6	Ncald	Kdm6b	Cdip1	Mgat4b	Hspa4l
Crmp1	Efna3	BC001981	Nr1d2	Med25	Pttg1
En1	Aplp1	R3hdm4	Acot7	Mtss1	Gm6977
Slco5a1	Mt3	En1	Dnajc27	Gm6180	Igsf8
Gm3531	Me1	Gramd1a	Ifitm10	B4galt2	Zbtb4
Epb4.1l4a	Syn2	Sec61a1	Slc7a14	Gm13456	Peg3
Smarcc2	Begain	Draxin	Tmem38a	Gm16279	Cx3cl1
Lrrc8a	Rell2	Tmem132a	Calb1	Podxl2..1	Cd83
Tdg	Tspyl4	Gnb2l1	Sirpa	Hmgcr	Zkscan16
Rbmx	Sphkap	Gm11400	Fbxo2	Nln	Serinc1
Gm11808	Fam3c	Igsf9	Cplx1	Smarce1	Snap47
Gm25128	Gm867	Gpm6b	Ywhah	Cnrip1	Ifitm10
Dynlt1f	Map9	Ypel1	Tef	Mkrn1	Marf1
Sema5b	Vstm5	Trib2	Arhgef17	Gm12183	Tgoln1
Rps7	Hexb	Lin7c	A830010M20Rik	Cdk4	Aurkaip1
Parva	Mtl5	Gm3531	Pea15a	Igfbp2	Tceal1
Tra2a	Kcna6	Ip6k2	Me3..1	Mapk1ip1l	A330023F24Rik
Marcks	Napb	Btf3	Rnd1	Cdh2	Gm14270
Rpl26	Nrsn1	Gm11808	Adssl1	Rnf145	Gls2
Fabp5	Mblac2	Apc2	Ppp2r2c	Dag1	Phlda3
Gm8399	A330033J07Rik	Gm8203	Idh3a	Clasp2	Gpx3
Paip1	Akap7	Gnb2	Fam126b	L1cam	Tspan7
Gm9493	Gpm6a	Efnb3	Ggact	Dynlt1f	Nceh1
Rps10-ps1	A030009H04Rik	Psma7	Pim2	Hap1	Acyp2
Asap1	Tmem246	Msi1	Aplp2	Erc2	Cab39l
Hif1a	Psap	Nisch	Fxyd7	Srsf2	Fbxo44
Prrc2a	Olfm2	Gm9493	Oat	Arf5	Uqcr10
Fat3	Atp6v1a	Gm8682	Tmem179	Gng2-ps1	Atp5b
Hepacam2	Tppp3	Smarcd1	Nr1d1	Ccdc88a	Ndufv2
Arhgef2	Pomgnt2	Rbfox2	Pgam1	Dlgap4	Plvap
Rrn3	Sparcl1	Rnf122	Extl2	Leprot	Ubl3
Rpl7a	Ldha	Schip1	Cbx7	Lingo1	Pmm1
Rps15	Cd200	Meg3	Sptb	Ip6k2	Pls3
Dck	Tspyl3	Gm6472	"Sept4"	Stx1a	Gm14088
Gm12009	Pdxp	Tax1bp3	Hnmt	Dtx1	Cd81
Gm8682	AI413582	Arf2	Pithd1	Ap1m1	Gm11966
Rps13-ps2	Slc6a15	Gsk3b	Gprasp2	Gm10167	Bhlhe41
Gm11805	Gnaz	Klc1	Zcchc18	Olfm1	Atp6v1a
Gabarap	Gprasp1	Pfn1	Fuca2	Eef1a1	Otub1
Rnf44	Gucy1b3	Khdrbs1	Snhg11	Elavl3	Gm4707
Chd7	Camk2a	Tra2b	Arhgap20	Gm7110	Cops7a
Map7d1	Trank1	Gm15453	Itm2b	Igsf3	Mat2b
Tsc22d1	Prkce	Raf1	Smim17	Gnai3	Cidea
P4hb	Garnl3	Gm17383	Cds2	Tsc22d1	Sorl1
Gramd1a	Gm14164	Hmgcs1	Syt5	Atrx	Nr1d1
Igsf3	Rwdd2a	Gm14176	Dcaf12l1	Rab10	Cd164
Gm13453	Necab2	Hnrnpab	Kcnk1	Mtpn	Tmx2
Ank3	A230050P20Rik	Trp53i11	1700003E16Rik	Eif3l	Bola3
Gm11663	Opcml	Fus	Uhmk1	Ppm1g	Ggact
Ndst3	Calm1	Gm10254	Ndfip1	Ppib	Ndufa6
Narf	1500009L16Rik	Clasp2	AI593442	Fbxo21	Gm16459
Trib2	Sdc2	B930095G15Rik	Prkcg	Ccdc28b	Gm11474
Ythdf2	Cyb561	Map6..1	Ogdhl	Rab31	Cyb5r1
Suv420h2	Smyd2	Tia1	Rabac1	Eef2	Cgrrf1
Rps24-ps3	Lrrc73	Erc2	Prdx5	Pdrg1	Tsr2
Zbed3	Scarb1	Fabp5l2	Rasgef1a	Gnb2l1	Slc25a5
Ube2e3	Grin2b	Gm13050	AI413582	Cd200	Tspan2
Gm5278	Map1lc3a	Rnf44	Lrfn5	4930402H24Rik	Ccdc92
Srsf6	Mical2	Scd2	Gm5514	Morf4l1	Serpinb9f
Robo1	Ppfia4	mt-Co1	Trim66	Ddx5	Nol3
H3f3a-ps1	1700001L19Rik	Hmgn2	Lhfpl5	Ubfd1	Tm2d3
Lmx1b	Habp4	Top2b	Scn1a	Actl6b	Smim17
Gm10558	Nenf	4930402H24Rik	Brinp1	Ttc9b	Mrps12
Cdh2	Atp5g1	Plxnb1	Gas6	Bbc3	Arc
Cnn1	Ccdc106	Kdm5b	Fos	Hnrnpdl	Ngb
Tpt1-ps3	Ufsp1	Gm4202	Efr3a	Cdc42ep3	Sparcl1
Syt4	Ppp2r5b	Gm12355	S100b	Arf4	H2-T22
Dock7	Atp6v0e2	Snrpd3	Rn7sk	1110004F10Rik	Grina
Chd4	Inpp1	Gm14303	Psmb10	Arpc2	Specc1
Miat	Fam43b	Rnf10	Ncoa7	Iqcj	Prr13
Tsg101	Calm2	Gm5931	Tsr2	Maged1	Slc25a3
Gm15500	Impact	Gm13998	Pfkp	Trim46	Pam
St6gal1	Gprasp2	Atxn7l3b	Pcbd1	Lrrc8b	2700089E24Rik
Rbm39	Pdgfa	Elavl4	Srxn1	Fbxw9	Fgfr1op2
Pknox2	Extl2	Rbmx	Fndc5	Smarca4	Pld3
Rmst..1	Arhgef15	Ing4	Atg9b	Dennd6b	Vamp1
Fam168a	Golga7b	Brd3	Slc6a1	2010107G23Rik	mt-Tl1
Gm17056	Tmem66	Gm11539	Zbtb4	Nkiras2	Fam213b
Mir124a-2	Drc1	Vopp1	Scn2a1	Rnf10	Pim2
Iqcj	Fchsd1	Cbx3	Slc2a13	Hn1l	Mpp1
Ep400	Cst3	Rab11b-ps2	Spryd7	Cask	Ubxn2a
Sap30	Prrt2..1	Gm8494	Ogfrl1	Scd2	Cpeb1
Gm5446	Cmip	Actl6b	Rcan2	Zfp41	Ube2ql1
Arhgdia	Ncam2	Mfap2	Tmem66	Mast1	Bcap31
Fkbp4	Scn2a1	Elovl3	Fam19a1	Klf7	Tceal3
Gm15352	Rab6a	Gnai3	Cox17	Ptpru	Rgs7bp
Ubald2	Atp11b	Samd14	Ngef	Basp1	Dbp
Gm12350	Eef1a2	Rpl41	Mt1	Elovl2	Adssl1
Rpl6	Ak1	Vim	Rhof	Lpcat1	Fndc5
Bcl11a	Cmbl	Ppp1ca	Pdxp	Ankra2	Luzp1
Gm4149	Hdac11	Fads1	Nat8l	Rtn1	Fosb
Smarcb1	Ankrd13d	Gm10076	Pkm	Nptxr	M6pr
Zfp579	Hmgn3	Scn3b	Prepl	Arl8a	Ptprn
Nrp2	Slc48a1	Atf6b	Igsf8	Vapa	Wdyhv1
Gm17383	Tpm1	Phldb1	Dusp28	Sestd1	Klf9
Gm6023	Tmem181a	Rab11b	Gm5389	Psmd13	Ankrd34a
Ppp4c	Pak6	Zfp41	Sorl1	Slc29a4	Map2k4
Ldb1	Spryd7	Gm14667	Gm26804	Tax1bp3	Herpud1
Vps72	Phyh	Rps26-ps1	Gpr123	Sec61b	Tmem106c
Gm12857	Rgs9	Chtop	Tceal1	Atxn7l3b	Fundc1
Tmem2	Chadl	Tpt1-ps3	Map1a	Hnrnpk	Tef
Ptp4a2	Ralyl..2	Gm9825	Prr15	Atp8a2	Ndufb8
Tubb3	Syt1	Zfp579	D3Bwg0562e	Cetn3	Bcap29
Usp3	Bex1	Rpl18	Lgmn	Shank3	Trnp1
Sbk1	Sidt2	Mkrn1	Fn3k	Klhl23	Pkp4
Ppp1ca	Plch2	Fam20c	Phactr2	Nr4a2	Eif5a2
Frmd5	Gm7335	B230317F23Rik	Ngb	Gnb2	Sirt3
Gng2-ps1	Fstl5	Sepw1	Arc	Npdc1	Mapk8ip3
Rps3a1	Ethe1	Fez1	Hsf4	Kctd5	Aldoc
Zfp618	4833424O15Rik	Elavl3	Ttyh1	Phldb1	Itm2b
Hnrnph3	Mboat7	Kansl2	Caln1	Ddah1	Sik3
Set	Fam134b	Slc7a11	Rnf128	Rpl22	Vstm2a
Kidins220	Rps6kl1	Map1lc3b	1700037H04Rik	Vash2	Ogdhl
Gm13461	Phyhip	Gm10167	Pgk1	Atf6b	Cplx1
Rps10-ps2	Tubb4b	Gm6055	Fam213b	Triobp	Nefl
Usf1	Lmna	Kansl2-ps	Pdgfa	Klc1	Acbd4
Rpl18-ps1	Hid1	Rbm39	Spryd3	D630045J12Rik	Rpl22l1
Gm16279	Amz1	Rps2	Nol3	Atp13a2	Arhgef10
Rpl41	St6galnac6	Wsb1	Fam174a	Nasp	Cd59a
Gm6984	Col4a2	Epb4.1	Tango2	Map2	Nckipsd
Bpgm	2310061I04Rik	Dync1i2	Cntnap2	Ube2i	Oat
Mllt3	Tmem181b-ps..1	Plxna3	Hexim2	Ccdc23	Josd2
Gm10076	Cit	Gm8666	H2-T23	Tmem145	Gprasp2
Rpl13a-ps1	Clec2l	Srsf6	Slc25a12	Gm10052	Mpp5
Srsf10	Gabra1	Sdc3	Map2k4	Gm7964	Slc25a12
Bax	Ndrg3	Ube2e3	Inpp5j	Pbx1	Aip
Rps26	Mkrn3	Mex3a	Abhd12	Smarcb1	Eno1
5430417L22Rik	Fam149a	Parp6	Anxa7	Ptbp2	Araf
Gm14328	Aplp2	Prrc2a	Brinp3	Hmgcs1	Phf15
Gm13202	Tprgl	Wnt5a	Frrs1l	Mapk8ip1	Fgf12
Gm13422	Adcy3	Coro1c	Cd47..1	D4Wsu53e	Rgs4
Armcx2	Atp2b2	Gdi1	Sdr39u1	Pitx3	Prkar1a
Add2	Hpcal1	Gm15427	Rnf208	Coro1c	Fuom
Rpl37	Cds2	Rac3	Rab27b	Brd3	Usp11
Nutf2-ps1	Fbxo7	Pdzrn3	Tspyl2	Kdm2b	Efhd2
Elmo1	Slc6a17	Rps10-ps1	Cib2	Arhgdia	Syngr1
Ttc28	Pcbd1	D930015E06Rik	Necap1	Magee1	Ddx24
Gm7367	Calm3	Trp53inp2	Lingo2..1	Rps2	Atp5a1
G3bp1	Scg2	Kmt2e	Grin1	Ptn	Ctxn2
Ubxn1	Rab6b	Cadm1	Eif5a2	Tle2	Oxr1
Foxa2	Slc7a5	Rps16-ps2	Wbp2	Gdap1l1	Scg5
D930015E06Rik	Pdxk	Hnrnpr	Camk2d	Soga1	Ache
Ephb2	Rhof	Sorbs2	Ubxn2a	Kif21b	Qdpr
Rpl39	Grm5	Rufy3	Nenf	Tpm3-rs7	Rogdi
Dazap1	Mdh1	Taldo1	Tceal3	Sptssa	Lpgat1
Selk	Rcn1	Vash2	Ubl3	Gm14176	Cpne6
Gm3687	Degs1	Gm15500	Gls2	Dlgap3	Ociad1
Gbf1	Krt1	Gm6166	Rasd2	Rpl7a	Map7d2
Rpl19-ps11	Gpx3	Hmgb1	Pcsk1	Cep170	Gadd45g
Gm14639	Tecr	Tsg101	Pink1	Rap1b	Dynlt3
Wtap	A230006K03Rik	Rpl39	Trnp1	Fasn	Apmap
Amer2	Fabp3	Gfra1	Cpne6	Stx7	Uqcc1
Pkm	Stx1a	Gm14586	Arhgap44	Gm9169	Gm9763
Tceb2	Apoe	Nacad	Akr1b10	Pcdha2	Fbxo33
Tia1	Shc2	Dock7	Ccnd3	Zmiz1	Fam173a
Palld	Nrxn1	Rps5	Tapbp	Plxna3	Vamp2
Cd1d1	Trps1	Hmgcr	Slc24a2	Tmeff1	Cox4i1
Gm10704	Myadm	Mapk6	Zbtb7a	Trib2	Ece2
Pcbp4	Lrrc3	Gm26623	Hsph1	Mapre2	Syt11
Snrpd3	Gm13082	Eif4g1	Acbd4	Gm7389	Dusp14
Ckb	Fads3	P4hb	Ralyl..2	Nrp1	Dusp1
Gm6863	Spock3	Mapre2	Ldhb	Snrpd3	Adi1
Apc2	Nsf	Atf7ip..1	Dnajb1	Ppp2r5b	Lnpep
Nefm	Snx21	Gm10288	Ndufs7	2410002F23Rik	Bend6
Sorbs2	Arf3	Gm10269	Pomgnt2	Gm11400	Tmem38a
Sun2	BC030500	Gm12696	Exoc8	Tmem229b	Trim66
Gm6625	Cmas	Cd276	Lrtm2	Dda1	Susd2
Hnrnpa0	Add3	Mta2	Pgm2l1	Ptpla	Tomm7
Lzts1	Tapbp	Wdr89	Bckdhb	Acat2	Tpp1
Golga7	Bex2	Cotl1	Oxr1	Dnmt1	M6pr-ps
Rpl18a-ps1	Foxp4	Srsf7	Gcsh	Cdh4	Gskip
Gm10443	Shisa9	Nap1l4	Tgoln1	Cd276	Gm9790
Zfp423	Pde1a	mt-Nd4	Tceal6	Gm11488	Gnb5
Rps3	Ccdc39	Rala	Phf15	2810403A07Rik	Aplp2
Dpysl4	Dlg2	Cdc42	Fam73a	Gm11646	Cyhr1
Chtop	Bai1	Tpm3-rs7	Snx10	Dync1i2	Rasd2
Tax1bp3	Qpct	2310003H01Rik	Degs1	Ppdpf	Ypel4
Arhgap33	BC018242	Cacnb3	Glrx	Eid1	Psmb10
Gm18737	Optn	Usf1	Cops7a	Hmgn1	Kcnk1
Fscn1	Scn1a	Runx1t1	Bola3	Prr18	Ppip5k1
Phf6	Gpr123	Gm12397	Adk	Sec11a	Lgmn
Gm11895	Tmem255a	Rps13-ps2	Sucla2	Cdk5r1	Rab3gap1
Arf4	Gm11646	Wbp1	Coq2	Sez6l	Pnmal2
Arnt2	Cib2	Ddr1	Dgkg	Raf1	Atg9b
Gm13597	Rab2a	Ank3	Stx1b	Gm12397	Gm14032
Gm10257	2210016L21Rik	Tmeff1	1700001L19Rik	Ldoc1l	Necab1
Snrpb	Rasal1	Gm5393	Cyb561	Ttyh3	Lysmd2
Grina	Rit2	Pdap1	Rasgrf2	Kansl2	Prepl
Matr3-ps2	Ly6e	Shkbp1	AA465934	Caprin1	Rpl24
Myt1	Lrrc3b	Brd2	Araf	Hnrnpr	Bckdhb
Kansl2	Gm15459	Zfhx3	Zfp612	Gnaz	Necap1
Gm20563	Mmp16	Ccdc23	Ddit3	Gm5393	Slc7a14
Gm11539	Svep1	Ube2i	Hexb	Pacs1	Lmbrd1
Pcbp1	Celf6	Sh3bp5	Cab39l	Aplp1	Pdk2
Gm12362	Sema4d	Rbm5	Cyhr1	Ivns1abp	Gpr158
mt-Tt	Rasgrf2	Triobp	Dbp	Gm10131	Myo5a
Fem1c	Rnf14	Nudt3	Slc1a1	Ifngr2	Hax1
Ilf2	Etnk2	Nipsnap3b	Sirt3	2410066E13Rik	Gm13904
Fabp5l2	Cystm1	Atp6v1g1	Gstp1	B230219D22Rik	N4bp2l1
Ddr1	Inpp5j	Arvcf	Ttc7b	Pak6	Caly
Gm12345	Drd2	Lmx1b	Ldha	Mcrs1	Kcnc2
Rps27l	Gm26825	Brwd1	Cgref1	Gm11451	Mrpl19
Gm5913	Pura	Rps7	Gapdh	Hnrnph1	Mrps33
2700060E02Rik	Camk2n2	Srsf2	Snap47	Ralgps1	Elmod1
Rbm6	Jakmip1	Celf1	Junb	Gm8186	Auh
Ube2d1	Gatm	Snca	Gprasp1	Gm26623	Gm8659
Kif5c	Mmd2	Map2k2	Izumo4	Map2k2	Pef1
Uncx	Cyp46a1	Gap43	Nxt2	Rpsa	Hapln4
Midn	mmu-mir-7046	Rpl10a-ps1	Rell2	Fabp7	Mt1
Eif1b	Fkbp1b	Kdm2b	Mrpl19	Stk32b	Adk
Wsb1	Gabbr1	Gm5913	Cav2	Gm13127	Dnajc27
Gm10713	6330419J24Rik	Rnps1	Anxa6	Dzip1	Avpi1
Trim35	Clstn1	Gm9855	Ccdc136	Apc2	Slirp
Gm2000	Actr3b	Dvl3	Fam43b	Gramd1a	Rad23a
Eif1	Cntnap2	Mapk1ip1l	H2-D1	Pnn	Ctsd
Fbrsl1	Tmie	Nras	Scg5	Sarm1	Syn2
Zfhx2	Itm2b	Parp1	Parm1	Gm9990	Hdhd2
Hmgcs1	Fhad1	Rab31	Crebrf	Hdac2	Sdf4
Gm12060	Arxes1	Ephb2	Cpne8	Tdg	Ubl5
Gtf2a1	2010107G23Rik	Strip1	Hpcal1	Gm4202	Slc24a2
Gm13092	Adam15	Arpc2	Krt222	Dclk1	Smim19
F2r	Pigt	Kctd5	Decr2	Ppp1r1a	Ppp1r15a
Numa1	D130043K22Rik	Tox2	Fam185a	Cmpk1	Gabarapl2
Homer3	Pcdh19	Med25	Tmem47	Lzic	Gadd45b
Gm12966	Gfra2	Arhgef2	Slc6a7	Ykt6	Acnat1
Mta2	Luzp2	Gm4149	Rims3	Smarcd1	Gcsh
Anp32e	B3galnt1	Robo1	Ninj1	Znf512b	Pop5
Pogk	Ppp1r13b	Eif5a	Scoc	Hmgn2	Grin1
Acin1	Atp1a1	Peli1	Arhgef4	Prr3	Pgam1-ps2
Atp6v1g1	Cdhr1	Zbed3	BC030500	Rnps1	Rabepk
Ppp1r18	Lgmn	Morf4l1	Dkk3	Tarbp2	Paip2b
Gm8401	Flywch2	Ppdpf	Gm11814	Nono	Tmem66
Raf1	Gabra5	Atrx	Prr24	Nacad	Prorsd1
Ndufa2	Slc6a9	Map7d1	Dlg1	mt-Cytb	Prkar1b
Nova1	Lingo2..1	Klf7	Lysmd2	Pip5k1c	Cd47..1
Xist	Ncoa7	Ywhag	Rab3gap1	Lrrn3	Dgkg
Gm12940..2	Tpd52l1	Podxl2..1	Prkacb	Agpat1	Aktip
Nras	Mpv17l	Crip2	Fam149a	Ptpro	Pcmt1
Cpsf6	Vat1l	Kif5c	Aldh5a1	Cpe	Hddc3
Zscan21	Gnao1	RP23-16D16.1	Fam173a	Cnot7	Slc25a11
Ncs1	Gpr12	Pcgf2	Tpd52l1	Gm8203	Phactr2
Rps11-ps3	Hbegf	Csnk1a1	Rit2	E130309F12Rik	Elac1
Gm12254	Prr24	Cdc42ep3	Tspyl4	Pcgf2	Dusp28
Gm8508	Arl6	Leprot	Ppp1r15a	Nyap1	Sgpp2
Pdia4	Gnal	Vapa	Rpl24	Hnrnpa1	Nr4a1
Dpysl2	Grin3a	Serbp1	Ly6e	Gm10320	Cadps
Trim36	Atp6v0a1	Ddc	Lmbrd1	Pak3	Atp6v1d
Scg3	Fam183b	Ppib	Prickle1	Erlin2	Uap1l1
Dvl3	Map7d2	Rplp2	Tmem196	Ddr1	Rnf128
Oplah	Nell1	Arglu1	Psd3	Hipk2	Cit
Matr3	Pde2a	Rps4x	Tmem191c	Srsf3	Dexi
Zfp536	Rnd1	2010001K21Rik	Fbxo9	Atg12	Rpl27a
Vps37b	Snx16	Tmem44	Ezh1	Fam171a2	Ccdc85b
Afap1	Cdh8	Ctbp1	Zfp467	Camsap3	Gm10419
Thrap3	Me3..1	Npdc1	Arhgef10	Celf3	Chn1
Bach2	Phlda3	Cdk5r1	Ralyl..1	Kansl2-ps	Acyp1
Gsn	Pgm2	Gdap1l1	H2-T22	Ctbp1	Spty2d1
Dchs1	Pnck	Elovl2	Map1lc3a	Nedd4	Ankrd34b
Elavl1	Tmem50b	Fzd3	Per3	Ddost	Alkbh5
Ncapd2	Rims1	Dcc	Camk2a	Chmp1a	Lyrm5
Vezf1	Pink1	H2afz	Rcn1	Prep	Sacm1l
Tnrc18	Sqstm1	Lasp1	Ucp2	Slc16a2	Rock2
Rps24	Slc24a3	Gm12345	Rilpl1	Cacng4	Ggct
Clasp1	Aatk	Phb2	Lrrc24	Ehd1	Kcnc4
Rpl39-ps	Gpd1l	Cdk5rap2	Cnnm1	Mmd	Rerg
Magi1	Fam102b	Gm6625	Disp2	Sin3b	Mbnl1
Rps26-ps1	Osbpl1a	B3gnt5	Klf9	Pcdh8	C1ql1
Parp1	Dnm3	Foxa2	Vgf	Dok4	Snx10
Snrpd1	Csf2rb2	Acly	Ociad1	Arvcf	Ublcp1
Elavl4	Bid	G3bp1	Pdk2	Dhx57	Prkcg
Rgs8	L1cam	Gm14328	Qdpr	Smarcc2	AI504432
Mn1	Tmem196	Hipk2	A330076H08Rik	Atf7ip..1	Nxt2
Brd3	Gstm1	Gm16372	Gnb5	Hist3h2ba	Slc24a3
Top2b	Cdh10	Clic4	Nptn	Gm5867	Sfxn4
Gm5822	Omg	Rnf5	Hsp90aa1	Olfm2	1500011B03Rik
Ldlrad3	Stx1b	Rnf2	Pkp4	BC001981	Stx4a
Klhl1	1700003E16Rik	Rpl32	Asrgl1	Gm9825	Ppme1
Gm15796	Nt5dc3	Kif21b	Cd59a	Zfand5	Slc2a13
Ccar2	Ralyl..1	Myef2	1500011K16Rik	Chmp2b	Dpp10
Fez1	Fabp3-ps1	Sez6l	Smim19	Wasf1	Arl2
Gm7729	B3gnt1	Gm11865	Pcsk1n	Parp6	Syngr3
Arl5b	Ntsr1	Nasp	Gpr158	Ttc13	Gm9034
Fdft1	Zfr2	Kdm4b	Tpp1	Gm8806	Eml2
Uba1	Vwa5b2	Meis3	Map4k2	S100a11	Cnbp
Csrnp3	B4galt6	Dclk1	Ypel3	Pabpn1..2	Tmx3
2610203C20Rik	Ankra2	Ilf2	Cadm2	Gm6166	Rilpl1
Gm12892	Bcan	Rnf187	Ppip5k1	H13	Ttc7b
5930412G12Rik	Capn5	2810403A07Rik	Lnpep	Rimklb	Kif21a
Dync1i2	Gm20721	Ehd1	Kcnt1	Rps5	Slc25a14
Rpl18a	Dusp26	Bach2	Gm9866	Gpr85	Tmem126b
Gm15542	Gap43	Nkiras2	Creg1	Gm5931	Hrasls
Mapre1	Ass1	Rpl13	Dnm3	Csrp2	Ninj1
Brd2	Casp7	Ap1m1	Herpud1	Sh3glb1	5430417L22Rik
C130071C03Rik	Acyp2	Pisd-ps1	Cox8a	Psma3	Stxbp1
Trp53bp1	Rabgap1l	Idh2	Arhgap26..2	Syt16	Surf1
Os9	Enoph1	Csrp2	Emc7	Chl1	Hpca
Tpt1	Bmyc	Ezh2	Grm5	Rnf2	Ivd
Rnf114	Hspa1a	Adh5	Uqcr10	Svep1	Chic1
Gm16515	Agk	Ptbp2	Cadps	"March8"	Anxa7
Gm10269	Mib2	Rpl22-ps1	Sbds	Rev3l	Ankrd9
Gm5931	N4bp2l1	Kidins220	Dbpht2	Abhd5	Srxn1
Snord32a	Perp	Ivns1abp	AI854703	Mlkl	Cisd3
Ppp1r14b	Arhgap44	Rasgef1b	Fam134b	Jazf1	Relt
Rpl31-ps8	Glo1	Rps10-ps2	Ssx2ip	Lrrc16b	Arhgef9
Ube2g1	Nceh1	Son	Tmem25	Gm13998	Atp1a3
Zmym2	Gm5424	Vangl2	Snx21	Gm1815	Gpr165
Rnf7	A830010M20Rik	Mkrn1-ps1	Comtd1	Cdk16	Tspan3
Arid1a	Enho	Zfand5	Syn1	Hmgb1	Wipf2
Srpk1	Flrt3..3	Atpif1	Ehd3	Kmt2e	Blvra
Myeov2	Got1	Sqle	6430548M08Rik	Strip1	Tmppe
Slirp	Hook2	Srsf10	Nr4a1	Zdhhc9	Nptn
Kansl2-ps	Clip3	Gm12009	Rhbdl1	Snrpg	Pink1
Gm9385	Gabrg1	D630045J12Rik	Cdh10	Tmem181b-ps..1	Ttc33
Acly	Rgs17	Mad2l2	Cspg5	Mkrn1-ps1	Rnh1
Llgl1	Sez6l2	Trp53bp1	Zfp365	Mapk7	Hint2
Gm10860	Maoa	Gm4875	Adam15	Wsb2	Synj1
Dpf2	"Sept8"	Nt5dc2	Syne1..1	Dpf1	Cnnm1
Rbpj	Tceanc2	Mmd	Rgs17	Rnf187	Per3
Gm5898	Cdh13	Ssbp3	Pitpnm1	Elavl4	Aamdc
Rnf5	Necap1	Atp5e	Zmat1	Phb2	Idh3g
Gm11401	Pcp4	Serinc2	Dmtn	E130308A19Rik	Tmem192
Nap1l4	Lrrc16b	Psip1	Ggct	Mad2l2	Rnd1
Nacad	Hspa12a	Mcrs1	Rapgef2	Zfp579	Frrs1l
Igf2bp3	Osbpl6	Suv420h2	Fam19a2	Evi5l..1	Uqcr11
4833439L19Rik	Negr1	Celf5	Cep19	Rab6b	Tcf25
Ctxn1	Dnajb4	Rbbp4	AI504432	Eif4a3	9630033F20Rik
Prpf8	Brinp1	Mrpl52	Ndufb5	Nell2	Tmem14a
Gm6781	Kcnn3	Gm13453	Lrrc4c	A330033J07Rik	Vwa5a
Chst8	Ptp4a3	Gm13826	Rap1gds1	Wiz	Chp1
Gm15148	Adra1b	Wtap	St6galnac6	Fanci	Htr2c
Naca	1500011K16Rik	Cxcr4	Zscan26	Arxes1	Sri
BC048507	Nsmaf	Armcx2	Gm26762	Mbd3	Ppm1m
Gm6548	Rasgef1a	Rgmb	Dusp3	Rufy3	Egfl7
Plcg1	Rab34	Rps24-ps3	Gm12346	Fsd1	Gm13629
Akt2	Slc45a1	Sec61b	Smim12	Slc1a4	Pcnp
Gm4604	Nptn	Golga7	Pnmal2	Bex4	Zcchc17
Rpl32	Efnb3	Ubxn1	Ccdc92	Prdx2-rs3	Exoc8
Atf4	Pde6d	Gng10	Gm6728	Arl10	Cep19
Glyr1	Tex2	B3gat1	Rnh1	Itpa-ps1	Tceal6
Pik3r3	Lin7b	Clasp1	Htr2c	Armc10	Cox14
G6pdx	Gm8546	Gm9843	C1ql1	Nt5dc2	Rit2
Myt1l	Lrp11	Dnmt3a	Rerg	Sub1	Gstt2
Psmd6	Gm13443	Gpr85	Adarb1	Fdps	Coprs
Eif4g1	Tspan2	Vps72	Abcg1	Rbm5	Acn9
Maf1	Disp2	Gm9169	Creg2	Psip1	Nr3c1
Dpysl3	Cpne8	Mycl	Syt12	Zfp558	Slc6a4
Srrm3	Mxra7	Gm14639	Bai1	Cyb5	Cds2
Pdcl	Prepl	Cct6a	Tmem62	Bhlhb9	Emc7
Gnai3	Smpdl3a	Gm8292	Pnck	Zfhx3	Rgl1
Gdi1	Gpi1	Scg3	Tmx3	B4galnt1	Gm5844
Pcyox1l	Dusp3	Sema4b	Nalcn	Rnf44	Gm5560
Gm12482	Sh2d3c..1	Rpl6	Dleu7	Wdr89	Mreg
Adh5	Txnip	Fbxo21	Gm5499	Nudt3	Atp6ap2
Zfp266	Fam169a	Cpsf6	Lrrtm3	Mycl	Chchd7
Gm12504	Gm1840	Fam89b	Ddx24	Bzrap1	Mrps34
Stox2	Col9a2	Gm12940..2	Phyh	Rras2	Slc17a6
Rpl18	Grin1	4833439L19Rik	Hs6st2	Pih1d1	Cacnb4
Atf6b	Slc6a3	Zfp618	Tmie	Eif4g3	Nr1h2
Gm10080	Gm7308	1110004F10Rik	Kcna6	Gm15612	Timm17a
Gm14586	Mapk3	Sestd1	Hivep2	Foxp2	Coro6
Pigx	Eid1	Tmem2	Fam120c	"Sept3"	2610301B20Rik
Erh	Faah	Mtss1	Nipal3	Rab11b-ps2	Rasgrp1
Gm13340	Sptb	Mcf2l	Camk2n2	Slc39a3	Lhfpl5
Dcc	Atp2b4	Gm11226	Specc1	Ogfr	Sec62
Ier2	Napg	Midn	Rasgrp2	Colgalt1	Aamp
Gm6767	Fuca2	Ywhaz	Dmd	Itpa	Pla2g7
Dlk1	Cisd3	Gm13127	Gpr165	Slc39a6	Sumo1
Smarcad1	Prkaca	Snrpd1	Gm14032	Ilf3	Gm5069
Sepw1	Epb4.1l1	Trafd1	Mpp5	Smim7	Ccnd3
Smc3	Maged2	Rps18	Pgrmc2	Eri3	Nhp2l1
Idh2	Plk5	Ptpro	Glo1	Fam167a	Zrsr1
Gm14277	N28178	Chmp1a	Arhgap24	Mospd3	Pde1a
Gm7332	Kctd3	Arf5	Serpinb9f	Trim28	B3gat3
Egln2	Pcdh18	Ythdf2	Gm8659	Kcnh4	Abcf2
Mcm7	Chd5	"Sept3"	Hspe1	Mta2	Snph
Dbnl	Klhl13	Zmiz1	Lrp4	Gm14667	Cox5b
Rbx1	Ech1	Eif3l	Cept1	Nras	Rwdd2a
Ubxn7	Col4a1	Zfp358	Slc22a17	Sqle	Nfs1
Ahsa2	Sparc	Hsbp1	Gpx4	Ntn1	Fam73a
Celf1	Ap3m2	Zfp266	Tceal5	Acat1	1810037I17Rik
Scrt2	Lrrc4c	Pgls	Tcea2	Slc6a6	Slc16a11
Klhl9	Sec11c	Hnrnpm	Napg	Stau1	Map1a
Fubp1	"March1"	Gm15148	Timm17a	Mmgt1	Hnmt
Rnf2	Snhg4	Smc3	Nckipsd	Bok	Cav2
Gm6136	Tubb4b-ps1	Ogfr	Egfl7	Kdelr1	1810043H04Rik
Gm5963	Prune2	Paip1	Dbndd2	Dmrtb1	AA465934
Rhno1	Tcea2	Slc38a2	2900056M20Rik	Celf1	Mul1
Panx1	Glra2	H3f3a-ps1	Fam169a	Dner	Sgtb
Gm14269	Gm12929	Arl5b	Pls3	Sh3bp2	Gm561
Rps11-ps2	Ctsl	Ldlrad3	Uap1l1	Farp1	Ogfrl1
Lmnb1	H2-D1	Igf2bp1	Smim13	Ttll12	Alox8
BC001981	Cntfr	Psmb6	Smoc1	Limd2	Zcchc18
Mab21l1	Lgi1	Ppp4c	Trank1	Atp1a1	Aak1
Kmt2e	Camk4	Tma7	Gm14703	Zfp207	Gm4895
Zfand6	AI836003	Gm3699	B3gnt1	Tia1	Msrb2
Meis3	Kcnd2	Myo1b	Fbxo33	Snrpd2	Atpaf1
Rab11b-ps2	Gm10169	Fasn	Ahcyl2	Surf4	Gmps
Zfp280d	Ngef	Ntn1	Gm7335	Mtl5	Gm14117
Gm15590	Gck	Basp1	Cdkl2	Micall2	Gm9866
Akt2-ps	Mfsd6	Morn4	Pla2g7	Zfp46	Zmat3
Fam107b	Asns	Arnt2	Rnf6	Alg10b	Gm6245
Parp6	Gm14703	Add2	Gm11744	En1	Akap11
Vash2	Ago2	Gm15612	Eml2	Ubap2l	Gm15564
Actl6a	Fgf12	Gm6903	Rmnd5a	Clmp	Il34
Adam10	Smarcd3	Tceb2	Paip2b	Traf7	Hivep2
Akap8	Araf	Ncl	Tmem50b	Rhoa	Ndufa10
Banp	Gnai1	Gdpd1	Arsa	Rab11b	Gm12312
Gm10232	Ppif	Mettl9	Hddc3	Slc7a5	A330076H08Rik
Cox20-ps	Enpp5	Gm2986	Olfm3	Cux1	Cdr1
Ube3a	Itpk1	Rpl31-ps8	Rbm43	Snx22	Mypop..2
Vangl2	1600014C10Rik	Ldb1	Elac1	Frmd4a	Pacsin2
Gm11850	Cd47..1	E130201H02Rik	Gm9034	Tle3	Gm12663
Gnb2	Elfn2	Gm15989	Ric3	Irf2bpl	Pja2
Ddah2	Bai2	Bpgm	Lgals8	Tm7sf2	Nxph4
Gm8378	Kcnq3	Cct5	Bcan	Gm5403	Lin52
Rufy3	Chst1	Gm10320	Nfatc2	Dclk2	Anxa6
Gnb2l1	Gm17366	Plxnb2	Acsl5	Zfp575	A830010M20Rik
Cyfip2	Tspan4	Rps27l	Drc1	Atp5e	Ipo8
Zmat2	Slc25a12	Cyp51	Kndc1	Dpp3	Magi3
Zfhx3	Dtx1	Tmod2	Begain	Dusp18	Lrrc24
Chgb	Fbxo9	Tmem258	Slc25a3	Kdm4b	Tdrp
Smc1a	Mkl2	Hnrnpc	Dhrs7	Ranbp1	Adcyap1
Gm12445	Gls	Limd2	Avpi1	Gatm	Dnah1
Cbln1	Cnih2	Fdps	Kcnma1	Dock7	Stub1
Gm11516	Tmem158	2410066E13Rik	Cap2	Ankrd13b	Cox6c
H1f0	Amph	2410002F23Rik	Iqsec1	Scand1	Prickle1
Hnrnpr	Gnptab	Dnmt1	Slc23a2	Plch2	Pcsk1
Phldb1	Tub	Gm11663	Laptm4b	Snrpe	Ahcyl2
Ubl5	Shroom2	Elavl2	Necab1	4930506M07Rik	Gm9506
Arvcf	Abcg4	Fem1a	Syne1..2	Gm14284	Slc6a17
Dpf3	Atp1a2	Gm18737	M6pr-ps	Uchl3	Rpph1
2700081O15Rik	Fam213a	Ehmt1	Vegfb	Dstn	Pfkm
Gm8730	Vat1	Eif4a3	Ets2	Prrc1	Asph
Hnrnpm	Srsf12	Rps20	Cog7	Cnpy1	Dync2h1
Gm14088	Fbxo25	Rbm4b	Pcdh17	D930015E06Rik	Mal2
Ssbp3	Fam120c	Gm3571	Uchl5	Map9	Mdh2
Nmnat2	Dtna	Ppp1r14b	Mrps25	Gpc1	Uchl5
U2af1	Rhbdl1	Psmd8	Amy1	Stmn3	Hrh3
Erbb4	Rcl1	Pcyox1l	Ryr2	Gm5580	Mfsd4
H3f3c	B3gat2	H2afv	Asns	Psmb6	Gabrg2
Cbx2	Arsa	Gm7199	Fth1	Rps15a-ps5	Sdf2l1
Gadl1	Slc35f1	Thg1l	Serp2	Thg1l	Gm6316
B3gnt5	Syt17	Ccdc28b	Gm15564	St8sia4	Myadml2
Zc4h2	Rgs7	Stmn4	Grin2d	Syn3	Ehd4
Gm13050	Atp2b3	Pcbp1	Snx5	Csnk1a1	Nos1
Gm8606	Rnf11	Ptov1	Sec11c	Fblim1	Gm14388
Anapc2	Mrfap1	Ppm1g	Gria1	Taldo1	D17H6S53E
Cyp51	Cisd1	Gm8508	Slc25a14	Sh3rf1	Slc25a10
Avl9	Slmo1	Hes6	Prps1	Lrrc58	Cyld
Polr3k	Slit1	Slc7a6	Tmem175	Vat1	Gm4217
Fnbp1l	Gm15720	Ube4b	Atp2b4	Gm13050	0610011F06Rik
Gm2670	Abhd16a	Plcg1	E130003G02Rik	Erc1	AY074887
Fzd10	Ociad1	Stau1	Hspa4l	Dctpp1	Etfb
Tmem256	Lpl	Magee1	Lypd1	Ergic1	Rab28
Gm5830	Zfp467	Gm5580	Blvra	Ctnnbip1	Bhlhe40
Rnf10	Snap91	Ralgps1	Atp6v1e1	Cuedc1	Ube2q2
Tmed4	Galt	Rps3	Arhgef15	Ephb1	Oaz1-ps
Rps6-ps4	Scpep1	Wdr6	Smyd3	Ube4b	Sh3gl2
Kctd10	Scn9a	Cct2	Hcn2	Khdrbs1	Gm17257
mt-Tp	Dnajc27	mt-Rnr1	Rpl22l1	Ptov1	Rmnd5a
Acpl2	Brinp3	Gm11460	Atp6ap2	Pigp	Slc25a29
G3bp2	Ppapdc1b	Hnrnpf	Ate1	Tgfbr1	Calca
Gm15283	5330417C22Rik	Add1	Wwox	Gtpbp1	Ltbp3
Gm11502	Tspan17	Smim7	Scg2	Abhd17c	Snx1
Masp1	Map2k4	Slco5a1	Nr3c1	Neo1	Adar
Tmem98	Rasgef1c	Gm6023	Gm2464	Acvr2a	D8Ertd738e
Zfp422	Tmem47	Csnk1d	Vwa5a	Tcf3	Gm5506
Gm6368	Pnmal2	Rhob	Ank	Rgma	Cox7b
Zfand3	Higd1a	Zfp422	Gng4	C77370	Rnaseh2a
Rps4x	Nrxn2	Rhoa	A930017M01Rik	Rpl15	Tmed4
Fem1b	Gabra2	Tuba1c	Atp2b2	Fzr1	Galnt16
Gm5513	Gnas	Gm10257	Gabra3	Sugp2	BC030336
Txlna	Dagla	Gm14277	Prr13	Zfp282	mmu-mir-7047
Taldo1	2900056M20Rik	Gm7332	Larp6	Trafd1	Necab3
Bcl2l1	Jazf1	Gm14719	Clip4	Eif4g1	Ypel3
Vcan	Creg2	Ubald2	Susd2	Spns1	Fam19a5
Rab11b	Nlgn1	Alg10b	Nebl	Enho	Rab3c
Gm6054	Fam217b	Rpl13a	Tmem192	Snn	Epb4.1l3
Gm7027	Glrx	Lrrn3	Slc17a6	Gm5576	Mrps14
Cers6	Tpd52	Snrpd2	Ndufaf5	Gm9855	Spry2
Ube2ql1	Aldoart2	Exoc5	Uqcc1	Foxa1	Gm6368
Txndc9	Prps1	Gm15599	Gm6977	Rbfox2	Pdk3
Rps18	Taf9b	Gm15542	Cyb5r1	Serbp1	Ndufaf5
Gtf2i	Cdh18	Srebf2	Ftx	Xpnpep1	Hmox2
Rnf38	Kcnt1	Gm6136	Spock3	Stam2	Copg1
Laptm4a	Gm2464	Hnrnpl	Adap1	Crtc1	Poglut1
mt-Tl1	Ccdc65	Homer3	Chchd4	Tnpo2	Gm24601
Nt5dc2	Pla2g4e	Rps15	Surf1	Opcml	mmu-mir-7009
Rbm18	Tceal6	Mapk7	Vwa5b1	Col9a2	Gm13202
Rgs2	Casc4	Ube3a	Car11	Ppp2r2b	Cept1
Skint5	Dnmt3a	Arf1	Pcbd2	Rpl13	Lgals8
Rps15a-ps4	Rab27b	Narf	Rock2	Ehmt1	Srp9
Rlim	Nudt19	Rab10	Sik3	Gnb4	Ndufa4
Snrpf	Wdr1	Gm2000	Sfxn5	Gab2	Polr2c
Gm20746	Rbfa	Ccnl2	Tpd52	D3Bwg0562e	Coq10b
Foxp1..1	Gm7984	Tpm3	Ndufa12	Ncl	Slc30a9
Dazap2	Fam134a	Hepacam2	Sgsm1	Kdelr2	Atp5d
Gm14652	Cpne5	Rpl22	Synj1	Dvl3	Hspa1b
Trappc1	Ccdc85a	mt-Tq	Ndufb10	Fez1	Erlec1
Gm10288	Gpr162	Snn	Serinc1	Fam126a	Dnajb9
Gm14204	Ica1	Nhsl1	Gm7984	Sorbs2	Nipal3
Gm4204	Stx3	Rgma	Ccdc106	Lancl2	Gm5776
Gpr98	Snrpn	Sh3glb1	Isca1	Txn1	Mrps25
Oaz1-ps	Nkain2..1	Syncrip	Gabra4	Alg2	Bcl7b
Oaz1	Rab5a	Tes	Asah1	Gm16372	1700020I14Rik
Gng2	AI854703	Ddost	A230006K03Rik	Rplp2	Tacc1
Gm1826	Diras1	Phf6	Nefh	mmu-mir-7070	Canx
Atf7ip..1	Adora1	Slc29a4	Adcy3	"Sept9"	n-R5-8s1
Skida1	Pgm2l1	Auts2..1	Cd164l2	Negr1	Iqgap2
Ntng2..1	Fam49a	Gm5446	Cmbl	Aacs	Isca2
Agrn	Gm27031	Hnrnph3	Dpm1..1	Stt3b	Gm4953
mt-Tq	Tmem62	Psmd2	Cdr1	Luc7l3	Spryd7
Pid1	Col11a1	Gm11478	Gm7180	Nap1l4	Dbndd2
Gm12180	Grm7	Fut8	Igfbp4	Celf4	Napa
Zfp606	Atp6ap1	Armc10	Fam163b	Rgmb	2310033P09Rik
Mrpl52	Tmem117	Gm5388	Clvs2	Rpl7	Mapk10
Rps19-ps6	Enkd1	Txnrd1	Endog	Vps9d1	Gstm5
Gm10086	Ide	Ldoc1l	Prrt1	Ewsr1	Chchd4
Hspa5	Endod1	Scand1	Enpp2	Nsmf	Usp2
Celsr3	Gm14866	Dag1	Mkl2	Sppl2b	Tor1aip1
Gm14176	Tubg2	Rimklb	Slc7a4	Tpm3	Stx1b
Uqcrh	Gm25192	Nedd4l	Pianp	Fabp5l2	Tmem59
Hes6	Usp35	Lzts1	Smyd2	Zfp358	Mrpl36
Dynll1	Ankfn1	Gm13680	Tubg2	Rad23b	Bphl
Tox	Enpp2	Gm15773	Ak5	Jph4	Upf2
Gm15772	Pitpnm2	Dpp3	Dnah1	B3gnt5	Mppe1
Srsf11	App	Nhlh2	Atp6v1f	Shroom2	Prkce
Mtmr4	4932411E22Rik	Gm6863	Ufsp2	Txnip	Pold4
Eef2	Comtd1	Maged2	Nfs1	Mest	Cpne9
Hsf2	Fbxl16	Chd7	Nlgn1	Evl	Gm13704
Itgb1	D030047H15Rik	Ccar2	Syndig1l	Tmem63b	Wbp5
Hmgn2	Nme2	Gpsm1	Ndrg2	Gm3571	Extl2
	Fam131a	Gm7367	Chrnb3	Prkra	Pgp
	Pitpna	Hp1bp3	Rgl1	Plxnb1	Gm7180
	Aldh5a1	Eif3h	Chga	Tbc1d14	Hsp90ab1
	Atic	Rps3a1	Gm15920	mmu-mir-6919	Gm8330
	6430548M08Rik	Cnot7	Rapgef4	Ssbp3	Chek2
	Rgs11	Gm7488	Hrasls	Sema4b	Gfra4
	A730017C20Rik	Prpf8	B4galt6	Cct6a	Edil3
	Camta2	Sfpq	Stx4a	Chtop	Syt12
	Ubac1	Rps11	Tpra1	Sox12	Ccdc136
	Ccdc104	Itgb1	Mypop..2	Uchl4	Nkrf
	Sec61a2	Sh3pxd2b	Fbxl2	Brd2	Sowaha
	Tln2	Ttc28	Pacsin2	Fyn	Adarb1
	Ywhag	Cux1	Ankrd9	Pisd-ps1	Ar
	Naa20	Nav1..1	Egr1	Strn4	Cerkl
	Tenm2	Srrm2	Mreg	Rpl10a-ps1	Srd5a3
	Spock1	Gm5576	Slc6a15	Zgpat	Gm10293
	Gm14480	Ctnnb1	Hap1	Hook2	P2ry2
	Cd83	Golm1	Lrrtm1	Cnn3	Tmem175
	Dlgap1	Snrpc	Gas7	Rbm3	Snx5
	Zkscan16	Snrpb	Ppapdc1a	Ttll1	Gm26762
	Slc9a3r2	Cacna2d3	Fam217b	Plxna1	Urod
	Caln1	Elmo2	Gm26825	Fem1a	Hibadh
	Map2k1	D4Wsu53e	Fam118a	Snx4	1810009A15Rik
	Wdr6	Gm5873	Insig2	Gm23634	Lrpap1
	Lgalsl	9030622O22Rik	Nudt19	Ubap2	Psmc5
	Jph4	Ccdc88a	Cystm1	Cenpt	Atg10
	Tmem18	Gm5548	Tecr	Uchl1..2	Gpr22
	Bcap29	Ubap2l	Akap7	Srgap1	Ndfip1
	2210013O21Rik	Ranbp1	Adcyap1	Agap2	Ogdh
	Rap1gds1	Psmd13	Snhg4	Rpl18	Lrp4
	Spock2	Eef1g	Asb13	Rab5c	Palld
	Gm10039	Eef1b2	Dmxl1	Ccdc120	Atp6v0c
	Grik5	Zscan21	M6pr	mmu-mir-6958	Gm13771
	Fabp7	Usp3	Cgrrf1	Slc38a10	Fbxo9
	Mpp2	Psmd6	Phf17	Vangl2	Peli3
	Ypel3	mmu-mir-6931	Nudt18	Rbmx	Ndufv1
	Scg5	Dclk2	Bcap31	Cttnbp2nl	Nap1l2
	Appl2	Nf2	Tmem106b	Vcp-rs	Lurap1
	Ppapdc2	Sh3bgrl	Dexi	Arhgap1	Gm26679
	Tceal3	Epb4.1l1	Prdx1	Slc25a1	Commd6
	Cplx2	Dda1	Pik3ip1	Raph1	Tecr
	Paqr7	Rps19-ps6	Grin3a	Csnk2a1	Nfatc2
	Tex264	Eif3f	Rasgrp1	Slc10a4	Ate1
	Smyd5	Rbm6	Sat1	Daam1	Kcnab2
	Mif	Vps37b	Hapln4	Gm12854	Fn3krp
	Tctn3	Chfr	Paqr7	Dnm2	Zfp937
	Trmt1	Txlna	Epha6	Tpgs2	Ubb
	Unc80	Gm6548	Chic1	Rps16-ps2	Pcx
	Frs3	Cd1d1	Bnip3	Ppp1ca	Asrgl1
	Adsl	Ppp2r1a	Lpcat4	Rps9	Gm6969
	Clvs2	Matr3	Necab3	Mettl9	Atp5g3
	Rfxap	Zfp207	A430057M04Rik	Sh3pxd2b	Abcg1
	6330403K07Rik	Fem1b	Ppp1r11	Ptprz1	Brcc3
	Casr	Gm9294	Tspan33	Dtx4	Slc38a1
	Sfxn5	Akap8	Gabrq	Rps6ka6	Hspa5
	Galntl6..2	Sgta	Sil1	H2afz	Vti1b
	Pcdh9	Mir124a-2	Tmx2	Sar1b	Dnajc28
	Psmb10	Dbnl	Btbd11	Snca	Dst
	Lypd1	Maf1	Elfn1	Wsb1	Arhgap20
	Mrpl33	Mlxip	Mapk1ip1	Ralgds	Txndc15
	C230034O21Rik	Zc4h2	Pcdh19	Slc35b1	Trappc13..1
	Slc4a3	Cep97	Socs5	Elmo2	Stat1
	Cyp4x1	Efr3b	Pja2	Polr2d	Zfp931
	Hnmt	Gm11401	Abca5	Psmd8	Hlf
	Slc23a2	Celsr3	Srd5a3	Srrm4	Serinc3
	Fam174a	Gm15066	Wdyhv1	Rcan1	Gm13736
	Hras	Adam10	Slc2a6	Tmod2	Cdc42bpa
	Eml6	Gm23634	Gm15459	mt-Rnr2	Gucy1b3
	9530077C05Rik	Ncstn	Rabepk	Fjx1	Disp2
	Prrt3	Trim2	Tmem14a	Dhcr7	Atp5sl
	Snx10	Dazap1	Gm6245	Gm7862	Gm15421
	Ndufc2	Rpsa-ps11	Gabbr1	Scn9a	Idnk
	Iqsec1	Gm11206	Stambpl1	Twsg1	Prkag1
	Jun	Rpl39-ps	Calca	Hexdc	Fuca2
	Pik3ip1	Nutf2-ps1	mmu-mir-7009	Gm15773	Tmem222
	Atrn	Gm9824	Gm9790	Vps26b	Acss2
	B4galnt1	Myt1l	Slc16a11	Syncrip	BC002163
	Slc35g2	Dpf1	Mcee	Rpl22-ps1	Kbtbd2
	"Marc2"	Zbtb20..1	Iqgap2	Rfng	Abcb7
	Epb4.1l2	Arpc1a	Fkbp3	Gcn1l1	Vdac1
	Mtch1	Trim28	Arl6	Golga7	Usp32
	Timm9	Gm18889	Galt	Guf1	Ndufs2
	Rsu1	Gm12504	Rab21	Mageh1	Tceal5
	Aifm3	Fubp1	Pck2	Psmd2	Hpcal1
	Nalcn	Sec13	Rab11fip5	Schip1	Psd3
	Bzrap1	mmu-mir-6993	Rnaseh2a	Tra2b	Hpcal4
	Pde4b	Hnrnpu	Bphl	Pabpc1	Rrp1
	Ppp2cb	Gtf2a1	Gadd45b	Tsn	Rbbp5
	4933439C10Rik	Gadl1	Abcb9	Ss18l1	Babam1
	Mettl22	Tspan6	Fbxo44	Sdccag3	Asah1
	Arhgef4	Rpl37	Ehd4	Fam115a	Gm4459
	Tmem237	Cetn3	Fbxw7	Gnaq	2310045N01Rik..1
	Pdk1	Acpl2	Il34	Lrrn1	Nacc2
	Ankrd6	Gm9385	Atp5s	Adh5	Uqcrq
	Gm11837	Uck2..2	Gpr149	Csnk1e	Gm15703
	Cend1	Irf2bpl	Wdr54	Gm5778	Lrtm2
	Tmem135	Luc7l3	Ltbp3	Casp7	Emc9
	Zdhhc1	Parp11	Naa20	2010001K21Rik	Nedd8
	Smoc1	Rbm25..1	Ap3m2	Flna	Ly6e
	Hint1	Rpsa	Jun	Parp11	Dlg1
	Lrrn2	Rnf145	Fut9	Snhg11	Pnkd
	Sigmar1	Wasf1	Usp29	Rab3b	Dmxl1
	Sgcd	Kdelr2	Rgs7	Zfp316	Bbs4
	Cog7	Pknox2	Amotl1	Zfp266	Pptc7
	5730409E04Rik	Gm9833	Tcf25	Micu2	Mpv17
	Slc25a23	Hspa8	Gm20683	Kdm5b	Rpl36a
	Gas8	Mtpn	Lin52	Armc6	Wwox
	Palm2..1	Ncapd2	Dgkb	Sgcd	Tmem30a
	Tspyl5	Acap3	Cmpk2	Grin2b	Rab21
	Atp6ap2	Scn3a	Pcdh10	Taok2	Usp8
	Sidt1	Vezf1	Dusp14	Trpv1	Leprotl1
	Pld6	Gm13461	Camkk1	Gm14586	Wasl
	Stag3	Slc39a6	Hibadh	Slc7a11	Gm11557
	Coq2	Fam60a	Cst3	Tmem158	Hsdl2
	Elmod1	Set	A030009H04Rik	Zfp422	Wee1
	BC029722	Wiz	n-R5-8s1	Cdk5rap2	Gclm
	Hrk	Lrp8	Nt5dc3	Gm15989	Gm5262
	Odf2	Lypla2	2610301B20Rik	Cyp51	Syne1..1
	Spcs1	mt-Nd1	Hdhd2	Eif5al3-ps	Phf17
	Vsig10l	Apbb2	Atp5h	Sparc	Nefm
	Fam124a	Cttnbp2nl	Hrh3	Hnrnpf	Spcs1
	Vdac1	Nln	Rnf220	4930526A20Rik	Nars
	Slc41a2	Fdft1	Spcs1	Rbmxl1	B130046B21Rik
	Arrdc4	Sin3b	Zfp385b	Ank2	Map4k2
	Rapgef2	Gm8401	Gabrg2	Gm11206	Gm14539
	Tmem63c	Prrc2b	Gskip	Eif3d	Gm4735
	Kcnc2	Lmnb1	Ndn	Plxnb2	Asb13
	Tmem38a	Gm13733	Hspa12a	Galnt2..1	Ric3
	Timm17a	Csnk1e	Emb	Shd	Nufip2
	Capn2	Hn1l	Gstm1	Unc13b	Abhd3
	Ece1	Snrnp70	Tdrp	Scn3a	Wt1
	2810008D09Rik	Zfp606	Gucy1a3	Gm9387	Actr8
	Zcchc12	Mvb12b	"Marc2"	Naa40	E130003G02Rik
	Emc7	Gm10443	Mboat7	Ak2	Zer1
	Psme1	Zfand6	Gm13904	Pde6d	Rab11fip4
	Ankrd24	Chd4	Scamp5	Wdr13	Fbln5
	Fgfr2	2610203C20Rik	Dync2h1	Ing4	Gm7507
	Dmd	Gm5822	Gm561	Gm12497	Gm12389
	Slc8a3	Acin1	Dennd5a	Arel1	Rgs8
	Fgf13	Gm2670	Rps6kl1	Fam3c	2610507B11Rik
	Agpat3	Gtpbp1	Peli3	Tuba1c	Mcee
	Caskin1	Pogk	Aak1	Gabrb3	Chordc1
	Cadm2	Abr	Rnf157	Myef2	Rab4a
	1700012B15Rik	Lzic	Ufsp1	Xrn2	Mib1
	Pcdha2	Puf60	Ndufa6	Rsph9	Pcbd1
	Scml4	Rps16	Fhad1	Nkap	Gm11993
	Syn3	Sec11a	Ago2	Rpl5	Dkk3
	Atp6v0b	Cnn1	Cmtm4	Cdc23	Vps13a
	Doc2b	Adamts10	Atp6v0e2	Ash2l	Matk
	Tmem238	Cbx2	Spty2d1	Gm9001	Nalcn
	Dynlt3	Ube2d3	Susd4	Prkag2	Parm1
	Igsf9b	D830050J10Rik	Aig1	Hnrnpu	2410015M20Rik
	Rassf1	Ttyh3	Gm13443	Rpl27	Rfk
	Ssh3	Gm12267	Ndufv2	Gltscr1	Gm12017
	Mapk15	Smarcc1	Snhg12	Gm9761	Fam174a
	Tceal5	Fam107b	A230005M16Rik	Gm11539	Pcbd2
	Kcnip1	Traf7	Lpgat1	Srsf12	H2-D1
	Lig1	Gm5422	Cdkl1	Tsen34	Pigz
	Gsto1	Cdk16	Sowaha	Zmynd11	Socs5
	Idh3a	Uchl3	Ehbp1l1	Mycn	Gm13910
	Grik1	Gm5391	2210013O21Rik	Luc7l	Gm14326
	Pamr1	Gm9974	Fam19a5	Cacnb1	Atp2a2
	Zfp956	Gm10177	Efcc1	Map6..2	Slc7a3
	Ubfd1	Ash2l	Sez6l2	Parp1	2210408F21Rik
	Pgr	Gm16515	Rpl3	Rbm39	Ier3
	Tmem109	Gm10698	Galnt16	Extl3	Fam185a
	Sulf2	Ncs1	Relt	Cpsf6	Lrrtm3
	Epha6	Gm7027	Adar	2610008E11Rik	Slc23a2
	2610001J05Rik	Znf512b	Clec2l	Mapkap1	Tomm6..2
	Blcap	Bhlhb9	C1qtnf4	Gm10288	Ciao1
	Epdr1	Tm7sf2	Nos1	Ei24	Pnck
	Syne1..2	Cenpt	mmu-mir-7046	Mrpl52	Gm6265
	Wsb2	Trim36	Zswim1	Cherp	Gm8927
	2510003E04Rik	Rps15a-ps4	Gm6316	Fam65a	Plce1
	Gabra4	Maz	Aldh2	Ttc5	Akap13
	Slc7a1	Ist1	Flrt3..3	Slc6a11	Ncoa1
	Rab15	Ss18l1	Ncam2	Fgf13	Pdxp
	Cinp	Gcn1l1	Car10	Slc27a3	Usp29
	Pnpo	Gm12254	Zer1	Cdkn1c	Cyfip2
	Trim26	Ciapin1	Zrsr1	Azin1	Gm11814
	Rcan3	Gm12020	Sv2b	Adamts10	Gm11918
	Prrt4	Gm15590	Aip	Cacfd1	Fam118a
	Jup	Kdm1a	Rogdi	Znrf1	Chmp3
	Ptpru	Gm7729	Nat14	Eif5a	Coq2
	Lor	Naa40	Dgat2	Clip3	Krt222
	Rnf180	Stk32b	Atp6v1d	Ciapin1	Tpra1
	Snx4	Fbxw9	Dnaja3	Med15	Emb
	Ntf3	Ube2g1	2210016L21Rik	Shank1	Abca5
	Ankrd34b	Fam210b	Sfxn4	Maz	Nrn1
	Kcnip4	Arpp19	Mrps14	Chfr	Hsp90b1
	Bnip3	Gm4204	Mirg	Scml4	Clpp
	Emc4	Dnajc7	Luzp2	Snrpc	Impad1
	Hexdc	Ssb	Vdac1	Srsf6	Hexim2
	Ift57	Rpl19-ps11	1500009C09Rik	Rab11a	Acot7
	Gm12699	Bud31	Fbxo6	Stag3	Bscl2
	Gnb4	Gm5278	Arl2	Gm12844	Gm16399
	Grb14	Zfp580	Osbpl1a	Csf2ra	Gm16039
	Car10	Gm15352	Ppfia4	Idh2	Hltf
	Thra	Rfng	Ech1	Efna3	Gm6944
	Pde4a	Ptp4a1	Gm24601	Lrp8	Sgsm1
	Col26a1	Top1	B3gat3	Prune	Acp1
	Chchd4	Sfrs18	Atpaf1	Chrna6	Gpr3
	Wnt7a	Rpl18-ps1	Aamdc	Auts2..1	Ap1s2
	Sh3gl3	Mcc	Znhit3	Sh3bgrl	Pmepa1
	Aacs	Eif4g3	Endod1	Rps26-ps1	Akr1a1
	Mrgpre	Gstm7	Cdadc1	Vim	Grem2
	Smyd3	Fam115a	Bhlhe40	Sec61a2	Ldhd
	Cdkl1	Hsdl1	Pgm2	Exoc5	Uqcrc1
	Ets2	Gltscr1	Tmem255a	Ick	Rpp25
	Plcb1	Gm8606	Gnas	E130201H02Rik	Ccndbp1
	Pacrg	St6gal1	Ddt	Gas8	Slc5a5
	Tmem97	Gab2	Krt1	Dcc	Ndufab1
	Nav2	Rpl8	Gls	Rbm22	Ndufb3
	Cers5	Tmem229b	Gm14305	Dusp11	Arhgef4
	Fam171a2	Abhd5	Ppif	Fam20c	Rbm43
	Pex7	Foxa1	Etl4	Lhfpl4	Mob2
	Rrp7a	Src	Pde4a	Igsf9b	Asl
	Abcb10	Tcf3	Mbnl1	Ephb2	Nrgn
	Sumo3	Akap9	Gm5506	Rpsa-ps11	Nrip3
	Etv5	H13	Snph	Myo16	Insig2
	Abhd17a	Crtc1	Rnf13	Romo1	Dbpht2
	2900011O08Rik	Gm2694	Tubb4b	Fut8	Htt
	Yif1b	Uchl1..1	Kcnc1	Cpne5	Zswim1
	Fam19a2	Polr2d	D17H6S53E	Gprin1	Pcdh10
	Gdap1	Dennd6b	Tor1aip1	Pdzrn4	Rnf220
	Oat	Srsf11	Optn	Kif5c	Scrn3
	2900076A07Rik	Gm25128	Myadml2	Rnf5	Mgat3
	Synpr	Dmrtb1	Dalrd3	Lrfn4	Efcc1
	4731419I09Rik	Pigx	Pstk	Meis3	Slc2a1
	Ppfibp1	Sh3bp2	Slc1a6	Ssr3	Creg1
	Guk1	Dync1li1	Slc6a4	Cdh13	Gm10125
	Psd	Slc35d3	Wipf2	Gdpd1	Uqcrb
	Dlat	Sarm1	Tmem135	Smc3	Sytl2
	Ndfip2	Deaf1	Amn	Fam131c	Degs1
	Ube2o	Smarcad1	Tnk2	Zbtb20..1	Slc12a5
	Wasf3	Os9	Gnl1	Kctd3	Gm3695
	Dnm1l	Bnip2	Lyrm5	Apba2	Gm2383
	Pclo..1	Fam110a	Nrip3	Lypla2	Tap2
	Hexim2	Gm14681	Ypel4	Gm5913	Ak5
	Gm20683	Cct7	Cobl	Eif3f	Mrpl49
	Pnpla6	Gm6781	Acnat1	Uck2..2	Pde11a
	Igsf8	Pik3r3	Adamts2	Itfg3	Gm14269
	L3mbtl1	Eif3c	Tm2d3	Src	Tmem199
	Wdr34	Slc25a1	Rgs10	Ppapdc1b	Gm6444
	Sema6b	Acvr2a	Stim1	Rpl30	BC023829
	Tuba4a	Cacfd1	Rpl3-ps1	Rbck1	Opn3
	Kctd17	mmu-mir-6418	Fam120a	Ctc1	Rasgef1a
	Ntrk2	Zfp558	Erlec1	Fam117b	Bcl6
	Arhgef28	Mboat2	Atp5sl	Bex2	Ftx
	Fam211b	Psd	Ndufa13	Gm11808	Osgepl1
	Kcnk2	Ttll12	Zfp931	Lmx1a	Lias
	Lhfpl5	Npm1	Cltb	Usf1	Gm7984
	Tctn2	Gm12060	Slitrk4	Epn2	Deptor
	B3gnt7	Zfp282	Atp5b	Slc44a5	Gm13530
	Tomm70a	Erc1	Ntpcr	Gm11226	Prrt1
	Aldh2	Gm5963	Ncald	Hes6	Nf1
	1810043G02Rik	Rbpj	Cnbp	Rpl41	Gm12582
	Shank2	Ppp1r18	Dnajb14	Cbx6..1	Dleu7
	Fbxl5	Gabarap	Gm15703	Foxp4	Ehd3
	Aloxe3	Hif1a	Gm4707	Ube2e3	Rnaseh2c
	Prr18	Snx22	Cacnb4	Raver1	3632451O06Rik
	Fam189a1	Gm5403	Clstn3	Ppp1r16a	Smim13
	Ssx2ip	Gm9990	Mical2	Sema6c	Atg13
	Bex4	Fkbp4	Gm14270	Gm10254	Gm12416
	Adam22	Rpl4	Ablim1	mmu-mir-6993	Syt5
	Pja1	Ddx39b	Mid2	Ifnar1	Gmpr
	Stim1	Gch1	Mfsd6	Cdhr1	Scn1a
	Igsf21	Dusp18	Ece2	Hsdl1	Mctp1
	Abca2	Myo16	Mettl5	Thbs3	Reps2
	Deaf1	Ep400	Gpr162	Kcnn3	B230118H07Rik
	Hyi	Bcl11a	Amigo1	Trim2	Esd
	Fam13a	Rplp1	Enoph1	Gm5873	Nudt18
	Pdha1	Zfp664	Grem2	"Sept11"	Rabl6
	Fbxl2	Apc	Gad2	Dab1	Spred1
	Exoc6	Fbxl18	Coro6	Pdlim7	Ecsit
	Rgs19	Gpr56	Fosb	Gm5548	Cmtm4
	Zdbf2	Gm12857	Pef1	Neto2	9530026P05Rik
	Lingo1	Mllt3	Klhdc1	Cpsf4	Sema5b
	Arhgap24	Bahcc1	Pgam1-ps2	Tmed10	Rbp4
	Syce2	Uchl4	Tmem106c	Psmb3	Abcf3
	Pgrmc2	Tmed2	Hid1	Smarcd3	Atp5c1
	Ate1	Phf21b	Gm15421	Ctnnb1	Rab4b..1
	Casz1	Nxn	Bbs4	Rpsa-ps10	Nebl
	Dhx35	Cdc23	Nkrf	Smarcc1	Gm7129
	Nup210	Srrm1	Gclm	Rfc2	Prps1
	Adcy7	Btf3l4	Tacc1	B3galtl	Rab11fip5
	Arhgap20	Rpl38-ps2	Csmd3	Rimkla	Hspa9
	Dlg1	Tmem164	Gm13629	Rnasel	Ezh1
	Fkbp2	Arpc4	Sema5a	Mllt1	Ank
	Tmx4	Gm9840	Timm9	Cfl2	Prr24
	Bpnt1	Eif3d	Synpr	Gm12174	Syt10
	Klhl18	Flna	Alox8	Rps4x	Gm2962
	Vegfb	Gm11502	Auh	Stx12	Ndufb6
	Prkcg	3110035E14Rik	Gpr12	Gm7332	Rhbdd2
	Asic2	Sub1	Rabl5	Zfp319..2	Tmem179
	Fbxo31	Tcp1	4731419I09Rik	Zbed3	Nefh
	Fam163b	Gata3	Lurap1	Sepw1	Cox5a
	R74862	Pip5k1c	Gm5678	Xpo6	Tmem25
	Zbtb44	Tspan14	Mfsd4	Ccni	Gad2
	Slc35a5	Gm12844	Lmna	Mki67ip	Syndig1l
	2900026A02Rik	Cnppd1	1600014C10Rik	Tgfa	Ppm1h
	Olfm3	Egln2	Coro2a	Zcchc12	Gm14305
	Akap12	Dstn	Pdha1	Prrt4	Timp2
	Lmbrd1	Rgs12	Gstt2	Tmem258	Nsmce2
	Ubash3b	Gm10557	Plk5	Tet1	Sipa1l1
	Atp8a1	Arl8a	Sacm1l	Chmp6	Pcgf5
	Kat2a	Lpcat1	3830406C13Rik	Ano8	Terf1
	Dnaja3	Llgl1	Rab28	Gm3699	Bag4
	Dlgap3	Csnk2a1	Gm16439	Ccdc40	Clip4
	Eif3b	Pebp1	Flywch2	Azi1	Zfp365
	E130003G02Rik	Pafah1b2	Ppp1r16b	Mvk	Asns
	Lsm11	Rpl26	Aamp	Txnrd1	Pcmtd2
	Ppapdc3	Hyal2	9630033F20Rik	Kat2a	Aco2
	Rexo2	Ddb1	Tmx4	Rpn1	Cap2
	Chchd6	Igfbpl1	Gm16039	Mapk6	Dalrd3
	Neurl1a	Ssrp1	Asl	Eif3b	Stard10
	Arpp21	Ykt6	Ethe1	Mvd	Gnpda2
	Lrrc9	Rnf38	Sgpp2	Prmt2	Bsg
	Fam213b	Akt2	Rab4a	Etnk2	Dpp7
	Syt9	Jup	Ncoa1	Hnrnpl	Arl1
	Abhd11	Foxp1..1	Cycs	Plscr3	Tmem251
	Nsg1	Bcl2l1	Gpr75	Gm2986	Trappc9
	Glis3..1	Gm12966	Gyg	Gm17383	Selt
	Lnx1	Rbm18	Nrgn	App	Gprasp1
	Rilpl2	Masp1	Selt	Acap3	Zfp106
	Slc35f4..1	Celf2..1	Atxn1	Itgb1	Rnft1
	Gnb5	Vcp-rs	Ublcp1	Srcap..1	Gm8492
	Nhsl2	Tnrc18	Mctp1	Eif3c	Gm12598
	Cmpk2	Cdc16	Cyld	Ikzf4	Khk
	A430057M04Rik	2310022B05Rik	Myo5a	Gm8682	Pip5k1b
	Plekha7	Csrnp3	Mlycd	Ccnl2	Etl4
	Ipo4	Tle2	Kcnq3	Tmx1	6430548M08Rik
	Snhg12	"Sep15"	Pam	2310036O22Rik	Amotl1
	Gm19345	Slc10a4	Sidt1	Gm9833	2007-09-01
	S100a11	Cct3	Tex2	Cmas	RMST_8
	St6galnac4	Fam168a	Bpnt1	B930095G15Rik	Irgm1
	Aldoc	A930028C08Rik	Rora	Mvb12b	Gm14148
	Mgat5b	Bmp1	Adcy7	2310022B05Rik	C330006A16Rik
	Crtap	Gm21596	C87436	Ssrp1	Gm10036
	Tcf25	E130309F12Rik	Gcc2	Lsm11	Stx18
	Phactr3	Gm12749	Tex264	Cmip	Ost4
	Rheb	Gm15796	Gm14325	Gm5422	B230369F24Rik
	Camk1g	Cers6	Rps6ka4	Letmd1	Bccip
	Id4	Rpl15	Eif4a2	Gpaa1	Rnasek..3
	Kcnma1	Qrich1	Micu3	Apba1	Mid2
	Slc25a19	Lphn2	Stat1	Tmem176b	Sptb
	Jak1	Cherp	BC048546	Nckap5l	Arhgap27
	Gpr180	Srrm3	Igf1	Pde9a	Gm17056
	Dlk2	Nrp1	1810037I17Rik	Slc3a2	Vamp4
	Igdcc4	Trappc4	Tmem107	Aldh1l2	Gm11633
	Dus3l	Dhx15	5730409E04Rik	Mpp3	Rnf34
	Lonrf2	Gm14013	Agbl4	Sephs1	Gm15487
	Numbl	Rbmxl1	Gnpda2	Asb4	Zfyve9
	Sumf1	Psma3	Chek2	Ncbp2	Trp53i13
	Fam92a	Akt1s1	Coprs	Fam57b	Zmat1
	Ifngr2	Gm21092	Usp2	Tsg101	Pias1
	Plcxd2	Laptm4a	Arhgef9	Plxnc1	C87436
	Plxnc1	Sema6c	Slc25a23	Stard7	Zdhhc20
	Rims4	Patz1	Mat2b	Gm7488	Hnrnpul2
	Lrrfip1	Pisd-ps2	Prrt3	Gm12345	Mrpl55
	Ctsb	Fbrsl1	Gm11557	4833439L19Rik	Trmt2b
	Slc2a6	Rps15-ps2	2210408F21Rik	Strbp	Gm7251
	Cbx6..1	Rexo1	2310061I04Rik	Jakmip2	Yipf4
	Mfsd10	Slc18a2	Gm21399	Pop4	Rgs17
	Srcin1	Xpnpep1	Fam183b	Cnppd1	Arhgap44
	Camkk1	Tpgs2	Anks1b	Rtn2	Yjefn3
	Guf1	Xrn2	D630023F18Rik	Cops5	Crtac1
	Dgat2	Rpl27	Pnkd	Gm3531	Arhgap6
	Smap1..1	Alg2	Inadl	2810025M15Rik	A830039N20Rik
	Prkcb	Ogt	Tprkb	Fstl5	Gabrb1
	Map1a	Sae1	A830039N20Rik	Ppp1r14b	2900056M20Rik
	Dos	Papss1	Gm10036	Pigt	Bcl2l2
	Psd3	Tbcb	Gabrg1	Fgd1	Slc5a3
	Gm7389	Glyr1	Gm17257	Chmp7	Dnajc4
	Coq4	Gm15575	Kifc2	Fam124a	Lsmd1
	Iqce	Evi5l..1	Msrb2	Apc	Tomm40l
	Fndc9	Taf9..2	Ipo8	Pex19	Nudc
	Gm15440	Hsf2	Apmap	Cs	Gm129
	Prr5	Kcnk9	Adora1	Mapk15	Abhd8
	Lhpp	Tmem256	Rpp25	Hnrnpm	Gtpbp4
	Rapgef6	Syne2	Gm5814	Tspan14	Lgals3bp
	Lasp1	Atp8a2	Dpp7	Prrc2b	Lamtor5
	Apba1	Dner	Tmed3	Lig3	Prdx3
	Atp5s	Dctn2	Plxdc1	Rnpc3	Gpr62
	Tsr2	Tulp4	B230217C12Rik..2	Cttn	Ryr2
	Ahdc1	Zfhx2	Mrps12	Lphn2	Col4a3bp
	Pck2	Epb4.1l4a	Cst6	Ctnnd2	Ndufs1
	Nipal1	Gm14513	Ppm1m	Fam89b	B230217C12Rik..2
	Fblim1	Slc25a17	Golgb1..1	Gm8494	Rrm2b
	Dkk3	Gm11516	Rhbdd2	Arpp19	Nenf
	Ergic3	2700081O15Rik	Cd164	Adcy1	Nat9
	Susd4	Mpped2	Gabra2	Btf3	Gm12420
	C77370	Myt1	Rnmtl1	Sfrs18	Dlg4
	Spon1	Nell2	Gm14117	D430019H16Rik	Vwa5b1
	Tsen15	Gm5867	Acer3	Nedd4l	Gm5814
	Ppfia3	Slc6a6	Arhgap27	Ube3a	Scn2a1
	Atp6v1c1	"Sept11"	Sdc2	Csde1	Zfp385b
	Hagh	Gm6984	Dsel	Gm13563..1	Ppt1
	Gm7180	Yeats4	2610019E17Rik	Pcyt1b	Nedd9
	Slc44a5	Naca	Acn9	8430427H17Rik	Cox7a2l
	Aig1	Ndst3	Stip1	Fam168b	Rnf13
	Gm11814	BC018242	Gm26679	Pum1	Gm6728
	Cadps2	Gm13092	Tuba1b	Osbpl5	P4ha2
	Dohh	Jarid2	Mttp	Cnp	Hars
	Mrps16	Snhg5	Gm14388	mt-Rnr1	Naa20
	Micu3	6820431F20Rik	Tyw5	Slitrk5	Gm8349
	Lingo3	Rev3l	Pex7	Gm12020	Myl12b
	Hivep3..1	Rbm3	Marf1	Dhx35	Frmpd4
	Nckap1	Gm12497	BC003331	Hint1	Gm12716
	Gnl3l	Mapk8ip1	Aktip	Csrnp2	Cacna2d1
	Prex1	Anapc2	Aldh9a1	Gm14719	Ndufb11
	Tmem181c-ps	Ankrd13b	Acyp1	Pcyox1l	Gm9061
	Hspbp1	Rab1b	Gm14326	Myo1b	Ndufaf3
	H2-DMa	Nova1	Acsl4	Bud31	Ell2
	Srm	Rps19	Abhd3	Psma7	Eva1c
	4930447C04Rik	Sf3b1	Pop5	Slc1a3	Hadhb
	Osbp2	Eml4	Mib2	Nhsl1	Atp1b2
	Decr2	Gm5513	Gm10250	Knop1	Cox7a1
	Tmem106b	Gm7331	Aurkaip1	Ehbp1l1	Txn2
	Actn1	Gbf1	Usp8	Clasp1	Decr2
	Pacs1	Plscr3	C1galt1c1	Tctn1	Myl6
	Zmat1	Otx2	Ntm	Mtfr1l	Mirg
	Tomm5	Cask	Ctsd	Ptprg	Cadm2
	Uck1	Matr3-ps2	Dock9	Plekha6	Atxn1
	Nme5	Gfod2	Tmem126b	Bdh1	Macrod1
	Slc9a3	Rbpsuh-rs3	Mxra7	Elovl3	Ncoa7
	Gadd45g	Klhl9	Kcnd2	Tmem121	Nr1i3
	Dirc2	Hist3h2a	Echdc1	Tbcd	Gucy1a3
	Nkain2..2	Rpsa-ps10	Inpp5a	2610524H06Rik	Slc25a4
	Itfg1	Ubqln2	Mrps16	Elovl4	Sphkap
	Ppp1r14c	Calm3	2310033P09Rik	Papss1	Dstyk
	Srebf1	Celf3	Gpr61	Farsa	Ier2
	Tarsl2	Cdc42se2	Prorsd1	Zbtb5	Golgb1..1
	Gm5874	Rps8	Fads3	Slain2	Tfdp2
	Ednrb	Nrp2	Usp32	Brd4	Ralyl..2
	Syt13	Cnih2	Cdc42bpa	Agbl5	Pgm2l1
	Arl8b	Zgpat	Ccdc85b	Ldlrad3	Gm14248
	Sod1	Cct4	Rab15	Sema4c	Arhgap5
	Ptprr	Chl1	Ppapdc3	Riok3	Pkib
	Il13ra1	Dlk1	Adi1	Tspan5	Kxd1
	Ccdc107	Rap1b	Nufip2	Rps20	Acsl5
	Shisa5	Selk	Doc2b	Doc2a	Glrx
	2410004B18Rik	Sox12	Mppe1	Metap2	Rsrc1
	Col16a1	Psma4	Cisd1	Vta1	Usp45
	Dmwd	Tox	Kcnb1	Ccdc115	A930017M01Rik
	Spata7	Pnn	Coq3	Gm12181	Larp1
	Dmxl2	Hnrnpul1	Sgpp1	Tfdp1	Zbtb8os
	Ilvbl	Sulf2	Rbp4	Mfap3	Rabl5
	Sppl3	Ptpn1	Atp5g1	Tma7	Rnf208
	Arhgef3	Clmp	Tsen15	Apoe	Pcgf1
	Rbfox3	Dhx57	Frmpd4	Exoc2	Dhrs7
	Ezh1	Rrn3	Slc8a3	Ube2d3	Mycbp2
	C1qtnf2	Trappc1	Usp11	Dars	2210013O21Rik
	Slc35a2	Abhd2	Bcl6	Sike1	Sat1
	Ttc19	Ttc5	St3gal5	Atpif1	Fh1
	Cdip1	Txndc9	Fgfr1op2	Mlxip	AI413582
	Aifm2	Tbc1d14	Rpl27a	Pcnxl3	Dcaf8
	Cdk18	Gm4604	4930447C04Rik	Gpam	Tmx4
	Efhd2	Cyb5	1700023F06Rik	Ints1	Hipk1
	Slc25a22	Gm15884	Ndufb2	St6gal2	Dennd5a
	Kazn	Vcp	P2ry2	Cdk5r2	Map1lc3a
	Asrgl1	Rps24	Ace	Rab6a	B3gnt1
	Cr1l	Pdrg1	Rnf14	Tes	A230005M16Rik
	Nyap2	Rpl13-ps1	Zfp937	Lrrc42	Tstd3
	Timm10	Mgat4b	Slc25a10	Dgkd	Acot8
	Dapk3	Cmpk1	Fam195a	Sptlc2	Ldha
	Ccrn4l	Usp21	Slc4a8	Arl5b	Ndufc1
	A930018M24Rik	mmu-mir-6899	Mul1	Tbcb	Hey1
	Clpb	Bdh1	Rassf5	9030622O22Rik	Pdp2
	Ankrd13c	Tug1	Ldhd	Ulk2	Glo1
	Mast3	Arid1a	Pde2a	Cat	Slc6a8
	Pkig	Gm3756	Ndufab1	Bahcc1	Gm14026
	Fntb	Tma7-ps	Mblac2	Ankfy1	Msra
	Grb10	Tcea1-ps1	Tmem109	Shc2	Pdha1
	Gnl3	Pum1	Smyd5	Btbd10	Fbxo6
	Igfbp4	Frmd4b	Acp1	mmu-mir-6931	Rhoq
	Tbc1d23	Luc7l	Atg4c	Sfswap	Gm5187
	Gm3436	Gm6542	Tspan17	Ntm	Pank4
	BC018507	Srpk1	Abcg4	Srebf2	Pip4k2c
	Rnf6	Gm9762	Wee1	Rplp1	Inadl
	B2m	Gm17149	D130043K22Rik	Atp6v1g1	Tspyl1
	Fam69b..1	Raver1	Hras	Fam211b	mt-Te
	Chpf2	Pak3	Emc4	Gm8292	Tmem33
	Ptprz1	Pdia3	Pcmtd2	Arpc1a	Tmem50b
	Samm50	Ubap2	Sncg	Gm9493	Setd3
	Micall2	Polr3k	AY074887	Cers2	Bptf
	Sgcb	Gm14016	Aldh3a2	Rab34	St8sia5
	Btbd11	Cttn	Polr3h	Bach2	Nub1
	Tbc1d8	Gm8814	Gm9506	Sgta	3830406C13Rik
	Sv2a	Fam109a	Gm10699	Gm10275	Synj2bp..1
	Herc3	Ptp4a2	Kcnab2	Robo1	Gm11744
	Coq3	Gm5830	Cpne7	Acly	Rcc2
	Ppp3cc	Gnao1	Gnl3	Klf11	Stambpl1
	Abhd14a	Akirin1	Spred1	Gdi1	Ntng1..1
	Robo2	Myo9b	Gm12892	Tysnd1	Gpx1
	Dgka	Nadk	Mpv17	Gm8508	Nbeal1
	Rabl5	H3f3c	Slc25a33	Orai2	Gm10313
	Ydjc	Zik1	D030028A08Rik	Cct2	Spryd3
	Galns	Amer2	Vwa1	Garnl3	Micu3
	Fuom	Gm9387	Eid2	Rpl28	Ubr3
	Ppapdc1a	Snx6	Yjefn3	Lmx1b	D3Ertd751e
	Cpe	Lrrc8b	Isoc1	Ddx39b	Ndufa3
	Cers4	Tpt1	Dpp10	Camk1g	Wapal
	Dbpht2	Gm6365	Trp53i13	Med16	Rap1gds1
	Kirrel3	Surf4	Atp8a1	AI836003	Stk38l
	Ufsp2	Ccdc120	Lgals3bp	Arhgef2	Ngef
	Vapb	Zswim8	Ttc33	Rab33a	Xrcc5
	Gid4	B4galt2	Lrpap1	Arhgap39	Gstt1
	Gm2895	Sema6a	Ccdc61	Ncoa5	Tm9sf2
	Usp14	Cfl2	Pnma2	Sumo3	Ccdc55
	Itm2c	Csnk2b	Mrpl10	Mex3a	Oat-rs1
	Klhl23	Fam168b	Gm14004	Tceb1	Irf3
	Hcn3	mmu-mir-7070	Spint2	Kcnq2	Tmtc1
	Pla2g12a	Ptk7	Hrsp12	Cdc42ep4	Brinp1
	Rsph3b	Snrpa	Rnf112	Ppp2ca	Gm11977
	Sema4f	Gm11224	Rad51d	Rbms1	Tmem60
	Lhfpl2	Mllt1	Sytl2	Gm16580	Rad51d
	Gm16439	Rps21	Ivd	Chrna3	Fam19a2
	BC017158	Celf4	Eno1	Bloc1s6	Gm17068
	Ttc9b	Metap2	Atg2b	Gmfb	Dyrk1a
	Capns1	mt-Tp	Ndufv1	Csnk2b	Nmnat2
	Prr16	Gm10819	Sigmar1	Apbb2	Cuta
	Pnmal1	Gm6767	Nsmce2	Gm7199	Igf1
	Dgkb	Romo1	Ankrd24	Srgap2	Arhgef25
	P4htm	2810025M15Rik	Dstyk	Syt3	Pacsin3
	Gm10419	Gm9816	Camta2	Ttc4	Fastkd3
	Camta1	Gm6054	Pclo..2	Msi1	Kcnj9
	Asic1	Gdpd5	Ccdc32	Vhl	Deb1
	Prkci	Rbck1	Rad23a	Foxa2	Sncg
	Klhdc8b	Vhl	Dpcd	Bcl9	Prosc
	Slc35a3	Shd	Necab2	Plcg1	Dpm1..1
	Arntl	Eif3s6-ps2	Tnip2	Fam110b	Caln1
	Tacr3	Pgrmc1	Wdr35	Prrc2a	Zfp536
	Gsg1l	Slc38a10	Spock2	Eef1b2	Gm5421
	Slc35f5	"March8"	Rragc	Zfp418	Tlk2
	Hcn2	Xist	Gm5884	Ikbkap	Flt3
	1110004E09Rik	Asb4	Pcmtd1	Gm5468	Polr3h
	Tenm1	Gm11892	Slc19a2	Srrm1	Zfp869
	Lrtm2	2700060E02Rik	Mrps31	Nyap2	Jmjd1c
	Insig2	Pop4	Nacc2	Sidt2	Utp6
	Nrip2	Gm13578	Wfs1	Yeats4	Rnf157
	Tmem25	Cyb5r3	Osgepl1	Gm5388	Fdx1
	Armc9	Cck	Iqsec2	Akt1s1	1700086L19Rik
	Snx3	Bclaf1	Dock3	Arhgdig	Scoc
	A230005M16Rik	Slc39a7..1	Fdx1	Gm5578	Timm8b
	Rap1gap2	Diablo	4933431E20Rik	Phactr3	Mmaa
	Gria2	Gm6829	Chrm2	Efr3b	Tmem106b
	1700008O03Rik	Psmb3	Arhgap6	Ptk7	Mapk1ip1
	Tmem178b..2	mt-Nd2	Htr5a	Slx4	Atg2b
	Fam73a	Sh3rf1	Igfbp5	Arf1	Mrpl38
	Tmem43	Lcorl	Oat-rs1	Gm7665	Gm12266
	Pcdh1	Exoc4	Ube2q2	"Sep15"	Dnm3
	B9d2	mmu-mir-7068	Adam22	Nadk	Fam53a
	Adamts17	Rpl18a-ps1	Hgsnat	Camk2b	Rgs10
	Sgsm1	Stx6	Serpinb6a	Col9a3	Gm3222
	Rgs4	Gm10704	Reps2	Gm10076	Msrb1
	Eid2	Limk2	Gm13910	Csk	Sos1
	Dnajc6	Gm8757	Snx16	Mapk3	Ssx2ip
	Txnrd3	Zdhhc9	Lrrc73	Wnt5a	Mettl16
	Nop16	Klhdc2	Wscd1	Ruvbl2	Gm8919
	Srxn1	mmu-mir-6958	Slc45a1	Dnajb6	Mto1
	Arl4a	Cdkn1b	1500011B03Rik	Fam96b	Oaz1
	Pkd2l2	Lrrc8a	Vwa8	Nf2	Cdc73..1
	Gm6728	Pdia4	Trappc9	Cacna2d3	Gbas
	Ppp2ca	Unc13b	Ccdc149	Gm13680	N4bp1
	Apbb3	Nme1..1	Zdhhc2..1	Pygo2	Abt1
	Meg3	Syt4	Tomm40l	Cops7b	Fam102a
	Cyhr1	Med10	Stat5b	Rae1	Cntnap2
	Wdr54	Brd8	Abhd16a	Suv420h1	Praf2
	D10Jhu81e	Cpe	Gm4895	Derl1	Ywhah
	Bbc3	Gm5145	Slc9a3r2	Cpne7	2610019E17Rik
	Sh3bgrl3	Gm11442	Nptxr	Shh	Cst6
	Sh2d5	Rpl14-ps1	Herc3	Anks1	Cast
	Tsc22d3	8430427H17Rik	Poglut1	Wbp1	Lrrtm1
	Ehd3	Mast1	Chadl	Capn7	Fut9
	Nicn1	Pdia6	Arfgef2	Rpl39	Nat14
	Gria4	Sdccag3	Rmdn3	Eef2k	Ufsp2
	Grp	Mau2	BC017158	Ccl27a	Me3..1
	Slitrk4	Sf1	Nckap1	Vasp	Cog7
	Ociad2	AY036118	Zmat3	Mapkbp1	Npr2
	Snap47	mmu-mir-6904	C2cd2l	Fam171b	Klhdc1
	Ndufs7	Sap30	2610507B11Rik	Kdm1a	Rnmtl1
	1110065P20Rik	Atp13a2	Mob2	Rgs12	Ptprn2
	Dok4	Szrd1	9530077C05Rik	Zdhhc12	Ubl4
	Sgpp1	Srsf4	Sh2d5	Pxdn	Phospho2
	Tbc1d30	Cggbp1	BC030336	Hrk	Gm9806
	Kbtbd7	Rnf111	Phf1	Col4a2	Medag
	Gm25749	Srcap..1	Terf1	Mex3d	Rap2b
	BB114351	Gm20563	Clgn	Tmem39b	Cd164l2
	Trim3	Aldh1l2	Tmem199	"March1"	Fuz
	Nkd2	Blmh	Rcl1	Nsfl1c	Tnip2
	Armcx3	Npc2	Sptbn4	Glis3..1	Bcat1
	Tmem231	Eif1	Hspa1b	Ptp4a1	Gm8722
	Gm9846	Gm13462	Gm5069	Vip	Ap4s1
	Ndufb2	Snapc3	Rsph9	Tbc1d19	Rab27b
	5730405O15Rik	Polr2j	Nme5	Gars	Ccdc149
	Dtd1	Cdh4	Khk	Slc35d3	Slc50a1
	Thop1	Ano10	Slc12a6..1	"March6"	Khdrbs3
	Tspan6	Riok3	Arl1	Tkt	Gpr26
	Tspan9	Sun2	Zfr2	Nmral1	Napg
	Klhl22	Map4k4	Ptgr2	Nrxn2	Ebp
	Adss	Rsu1	Mapk10	Tomm70a	Cmc2
	Arl6ip1	Mrpl34	Ssh3	Cc2d1a	Ndufa5
	2900055J20Rik	Actr3	Tln2	Setdb1	Dnajb14
	Cuedc1	Mtfr1l	Dohh	Cox19	Fbxw7
	Tceal1	Mmp14	Ankrd13d	Zc4h2	Gnl1
	Csmd1	Pfkfb3	Rnf149	Ednrb	Wdr78
	4933431E20Rik	"March6"	Foxred2	Ist1	Strn
	8430419L09Rik	Cacnb1	Cpne9	Eif4e2	Gm16418
	Ppp3cb	Papola	Tmem97	Tada3	Lyrm7
	Tnfrsf21	Agpat1	Slc48a1	Brox	Gm14295
	Acot13	Sf3a1	Plcxd1	P4hb	Rabggtb
	Atp9a	Gm5435	Letm2	Gfra2	Akap6
	Slc1a3	Gm14245	Grik2	Gm4950	Gm15190
	Nfasc	Pabpn1..2	Mmgt2	Eprs	1700025G04Rik
	Krt222	Akt2-ps	Fam210a	Ppip5k2	Dpp6
	Nsg2	Ak2	Zcchc17	Sfpq	Gm8864
	Txn1	Ppip5k2	Ankrd29	Mpped2	C1galt1c1
	Ppm1a	Dnm2	Pnmal1	mmu-mir-6899	Bnip3
	Rreb1	Zfand3	Ankrd6	Alg9	Gm7611
	Nkiras1	Gm11451	Slc25a19	Rfc3	Tubgcp5
	Kifc3	Trim46	Gnpda1	Psme1	Rfxank
	Wfs1	"Sept9"	Ar	Pcgf3	Prkaa1
	Crlf2	Clvs1	Bag4	Tmem200a	Tchh
	5730455P16Rik	Rbx1	Slmo1	Rbm17	Strn3
	Wnt4	Rps11-ps3	Yars2	Srsf1	Mkx
	Atxn2	Pcdh8	Sord	Akap8	Wdr45
	Oxr1	Rpgr	Smap2	Wnk2	Fundc2
	Cdc42ep2	Uncx	Pitpna	Coro1a	Brca2
	Dgkz	Wnk2	Cluh	Ptprf	Ranbp9
	Acsl5	Gm17315	Stxbp5l	Ankfn1	Dedd2
	Tctn1	Rnf19a	Copg1	Pfn2	Psenen
	Bdnf	Rps10	Gpr26	Fbxl18	Tspyl4
	Ankrd29	Gm10132	Card10	Sec13	Ntpcr
	Ndufaf5	Itpa-ps1	Sergef	Gm10800	Gm5678
	Ndst1	Gm21769	Slc5a3	Vcp	Amigo1
	Ccdc148	Gas5	Pgp	Lhfp	1700003E16Rik
	Pxmp4	Gm12181	Aldh1a1	Gm21092	Klhl11
	Lancl2	Actl6a	Dlgap1	Stradb	Rnf6
	Radil	Rpl5	Gstt1	Add1	Pgrmc2
	Gabrg2	Ssr3	Hadhb	Gm7281	E330009J07Rik
	Vamp1	Gsn	Mfsd5	Dnase2a	Trpt1
	Pnma2	Gm15495	Gas2l1	Dctn2	Pi4ka
	Itfg3	Nme1..2	Maoa	Hdac3	Dnajc3
	Nrbp2	Elavl1	Tmem159	Fam214b	Ranbp2
	Inha	Zfp316	Ppia	Mettl17	Plk1s1
	Fstl4	Rplp0-ps1	C330007P06Rik	Ptp4a3	Clock
	Pcdh10	Clcn4-2	Rexo4	Atp13a1	Gm4691
	Wscd2	2310036O22Rik	Chmp4b	Ilf2	Tmed5
	Sfxn1	"Sept2"	Col4a3bp	Tbca	Naa50
	Wdr5	Eif3e	Mapk8ip3	Nsmce1	Ccnd3-ps
	Daglb	Ralgps2	P4ha2	Gm17259	Arhgef6
	Ndel1	Gm14753	Aaed1	Dus3l	Dusp16
	Ppp3ca	Gm13422	Il4	Clcn4-2	C2cd2l
	Mfsd5	Zfp46	Ift74	Cks1b	Emc4
	Gabrb3	Ptpla	Atp2a2	Trim9	Stxbp5l
	Cdh9	Nsfl1c	1700086L19Rik	Diablo	Alg12
	Stoml1	Slc16a2	Pclo..1	Gm10269	Pstk
	Mgat4c	Mmgt1	Larp1	Perp	Fam58b
	Mgat4a	Chmp7	Nars	Gm5391	Zfp667
	Dtx4	2610008E11Rik	Hat1	Eml5	Ldlr
	Rhbdd3	Ccnt2	Gm5874	Arrdc4	Cdc14b
	Morn1	Vezt	Snx14..1	Pik3r2	Arpc1b
	Gpatch4	Bcl7a	Rpph1	Lats1	Vwa1
	Rdh11	Erlin2	Adss	Hp1bp3	6330403K07Rik
	Ubxn2a	Rnf114	Mettl1	"March4"	Amd1
	Phf1	Cep78	Ccdc55	Phf5a	Gcc2
	Prkab2	Fam96b	Suclg1	Fcho1	Ift74
	Rab9b	Pxdn	Pfkm	Rps10-ps1	Cys1
	Bcam	Gm10073	Fech	Hmgn3	Efcab14
	Nol6	Nav3	Hax1	Rasal2	Ran
	Nat14	Tmem63b	Lias	Ptpn5	Ttbk2
	Nit2	Gm21811	Camk2b	Slc27a4	Fxyd1
	Ankrd45	Shank3	Gm10293	Ankrd10	Rabac1
	2300009A05Rik	Usp9x	Akap11	Tmem50a	Cbln1
	Tm7sf3	Fiz1	Lonrf2	Lgalsl	Nfkbiz
	Zfp704	Fam57b	Ankrd45	Dpy30	Coq9
	Dync2li1	Rnasel	Dos	Ext2	Vps28
	Fchsd2	Tcp1-ps1	Gm4217	Cyb5b	Gm7150
	Gabrq	Snrnp40	Mkks	Nipa1	Pdzd11
	Fam179a	Sumo2	Pde1b	Faxc	Cacng3
	Arhgef12	Ctr9	Cpne2	Myo18a	Akr1e1
	Bak1	Ubxn6	Wt1	Hfm1	Nudt9
	Gnai2	Maml3	Klhl21	Sf3a2	Susd4
	AA465934	Cct3-ps1	2300009A05Rik	Map7d1	Dynll1
	Adar	Prom1	Vamp4	Srsf10	Psmd14
	Tmem41a	Coro1a	Arhgef25	Gm6472	Aaed1
	Ric3	Ciz1	Gm12663	Gm9531	Cdk10
	Ddx24	Zbtb5	Bcl2l2	Snx8	Slc25a33
	Zfp318	Mn1	Nbeal1	Rab3d	Ndufs8
	Sox8	Shank1	Fam58b	Stt3a	Rbfox1
	Prrt1	Socs2	Gm15502	Zmym3	Stac2
	Klhl8	Gm12482	Rgs11	Sox8	Arhgap32
	Kcnc1	Bcl9	Lrrc3b	Nvl	Idua
	Lrfn1	Pabpc1	Dnajc28	Slc35b2	Orai3
	Ogfrl1	Usp4	Vapb	Frrs1	Dnajc12
	Med12l	Cnot3	Gm6944	Wdr82	B830012L14Rik
	S100pbp	Kif3c	Fam81a	N4bp2	Dennd5b
	Mecr	Nup88	Ppargc1a	Zbtb8a	Hcfc1r1
	Vstm2l	Irgq	Ccnd3-ps	Wdr5	Adprm
	Ssbp4	Ankrd12	Rnf11	Hnrnpul1	BC003331
	Sv2b	Brd4	Enpp5	0610010F05Rik	Tmem62
	Itga2b	Prkx	D10Bwg1379e	Lrp11	Gabrq
	Unc5c	Itpa	Mrpl55	6330419J24Rik	Tekt5
	Slc37a1	Sf3b4	Orai3	Tmem181c-ps	Ndufa11
	Cplx1	Twsg1	Tekt5	Usp21	Ndufb2
	Gfm2	Cox19	Tmed8	Nubp1	Swt1
	Mtss1l	Tsn	Rhoq	Hyal2	Arl16
	Pja2	Cops7b	Fbxl4	Sema6a	Pclo..2
	9330151L19Rik	1110038B12Rik	Ppt1	Vsig10l	Kif22
	Znhit3	Rgl2	Fgf9	Ptprd	Mrrf
	Srrd	Fjx1	St6galnac4	Arrb2	Cib2
	Mcfd2	Sema4c	Gm3695	Efna5..1	Slc19a2
	Mmab	Oplah	Pkib	Grb2	Tmem47
	Entpd6	Gm12074	Nap1l2	Tmem35	Dcp2
	Slc7a14	Adprh	Mpv17l	B4galt5	Hipk3
	Ywhab	Nfib	Osbpl3	Cdc16	Rragb
	Phyhipl	Srrm4	2700089E24Rik	Alg3	Rprd1a
	Irak1bp1	Ap3s1-ps1	Abca2	Numbl	Gss
	Coro7	Ap3s1	Fkbp1b	Mcc	Gm23347
	Trpm3	Dusp11	Pigz	Mpdu1	Vps13c
	1500009C09Rik	Spg21	Phlpp2	Il1rap	Naga
	Qdpr	Rpl38	Bex1	Rnd3	Rab24
	Dhrs7	Thrap3	Rdh14	Rbm25..1	Itgb1bp1..2
	Rora	Gm12067	Nr1i3	Slc39a7..1	C330007P06Rik
	Smpd2	Cyb5b	Ociad2	Slc12a9	Uros
	Gm8566	Psmb2	A230004M16Rik	Ppp4r1	Smyd3
	Tpra1	Zfp60	Ubl4	Aagab	Uqcrc2
	Ppp1r3f	Epn2	Atp6v0b	Eif3h	Gm10699
	Hs6st2	Lss	Nat9	Rhov	Cdc37l1
	Map4k2	Zfp319..2	Ccdc65	A930028C08Rik	Hspa9-ps1
	Vkorc1	Apex1	Dnaja4	Gm12929	Syne1..2
	A330023F24Rik	Fbxw11	Ece1	Zfp618	Cand1
	Rnf220	Fat3	Tomm5	Limk2	Ndufb9
	Slc35e4	Ccni	Rabgap1l	D19Bwg1357e	Mis12
	Gabrg3	Mtus1	Bscl2	Gm17149	Gm7335
	Mpc1	Kmt2d	Fam20b	Kdm6b	Gm18343
	Stx17	Pih1d1	Neurl1a	Ncstn	D10Bwg1379e
	2410006H16Rik	Zfp157	Zfp667	Gm5805	Nup50
	Cycs	Prpf40a	Shisa5	Sncaip	Nt5c1a
	Adamts2	Stk38	B230118H07Rik	Gtf2ird1	Atp6v0b
	Sdr39u1	Gm11598	1700025G04Rik	Nxf1	Atox1
	Smim13	Vcan	Fbln5	Sybu	Srpr
	Rtn4	Gpaa1	Fbxo7	Irgq	Hs6st2
	Dnajc5	Gm5380	Vps13a	Fbxw11	Rragc
	Tmeff2	Grik3	Slc17a5	Gm13082	Tmem70
	Lgi3	Pcgf3	Dzip3	Kcnk10	Gm15417
	Clptm1l	Vdac3-ps1	Vstm5	Kcnk9	E530011L22Rik
	Gpsm1	Gm10086	Pptc7	Amer3	Ahsa1
	Sil1	Gm10800	Wdsub1	Hcfc1	Tmed8
	Slc9a7	Fsd1	Nefl	Ddx54	Dmd
	Rapgef3	Myo18a	Zfp956	Glipr2	Gm4819
	Gm4482	Pvr	Sat2	Vps72	Cwf19l2
	Klhl26	B3galtl	Htr7	Gm10074	Ube2q1
	Clgn	Gm7389	Serinc3	Ppap2b	Ppp1r9b
	Ogfod3	Gm12657	Itpk1	Col26a1	Dcun1d4
	Tpi1	Gm10080	Mthfd1	Aph1a	Atp5s
	Clint1	Gnaq	Svip	Szrd1	Igfbp4
	Limch1	Gm7935	A430005L14Rik	Hmg20a	Smarca5
	Icam5	Cox6a1	Enkd1	Capn2	Yif1a
	Pex11b	Csrnp2	Cnr1	Gmip	Pcmtd1
	Fam173a	Gm13517	Dnajc3	Gm10549	Haghl
	Glrx5	Gm8822	Vstm2b	Sgce	Usp25
	St6galnac5	Dnajb6	Ppm1a	Dync1li1	Rictor
	Inpp5a	Spcs2-ps	Zfp777	Cdc42se2	Gm6283
	Slc39a4	Nsd1	Trappc13..1	"Sept5"	St3gal5
	Dpcd	Gm14896	Deptor	Cacna1e	Dennd4a
	Hgsnat	Gars	Brca2	Ubxn6	Vps41
	Lpcat4	Soga1	Cys1	Aprt	Tnk2
	Scnn1a	Ccng2	Gm22270	Aco1	Klhl21
	Slc1a6	Vta1	Htt	Kctd13	Rassf5
	Trim23	Gtf2a2	Synj2bp..1	Cyb5r3	Sat2
	Sema5a	Gm10558	B3galnt1	Arpc4	Aifm1
	A330021E22Rik	Gm12164	Naaa	Rbbp7	Gm17538
	Gabarapl1	Azin1	Rufy1	Calu	Rpusd1
	Slc7a8	Gm14652	Tubb4b-ps1	Atn1	Dpcd
	Prim1	Agap2	Cdh18	Eif2s2	Slc17a5
	Rnf157	Gm10074	Ntrk2	Fgd5	Mrpl17
	Tmed3	Abhd17c	Pkd2l2	Rnf152	Plxdc1
	Ptgr2	Shfm1	Capns1	Baz2b	Rapgef2
	Gm15266	Snord32a	Fundc1	G3bp1	Gm5430
	Atg12	Rpl30	C330006A16Rik	Fam49a	Iqsec1
	Sms	Pdcl	Hint2	Snhg9	Rlim
	Nipal3	Neo1	Elfn2	Hip1	Phlpp2
	Rabggta	Camsap3	Nhsl2	Zik1	1810013L24Rik
	Slc33a1	Lrrc58	Fahd1	Uck2..1	Hnrnph2
	Apbb1	Tcp11l1	Ak1	Sgsm2	Pnmal1
	Ngrn	Ccnj	Spred2	Pisd-ps2	Mpdz
	Anxa5	Osbpl5	Bcam	Rpgr	Gpr149
	Tomm20	Gm4950	Rims1	Gna12	Ccny
	Rnf215	Atp1b3	Sos1	Ap3s1	Ccdc127
	Olig1	Tra2a	Vps13b	Gm9974	Spg20
	Hs3st1	Akirin2	Fam213a	Polr2j	Gm15534
	Chpt1	Vps9d1	Hmox2	Scamp3	Wdr25
	Dock6	Gm12583	Gcdh	Ppp2r1a	Sh3bgrl2
	Gcsh	Enox1	Stard10	Grik3	Depdc5
	Cept1	Poldip3	Pip5k1b	Nup35	Vps13d..1
	Gpr27	Bcas2	Baiap2	Cggbp1	Gm6733
	Aldh3a2	Pigp	Guk1	Unk	Tbc1d9b
	Cox15	Gm12003	Klhl11	Kif3c	Timm10b..1
	2610002M06Rik	Fam63a	Rab36	Gm12355	Gm7191
	Tmem50a	Rpl14	Psap	Gfod2	Gm15502
	Mtmr7	Gm5806	Ckb	Blmh	Srpk2
	Ccdc61	Ska2	Inpp1	Tmed7	Gm6851
	Abat	Dcaf7	Arhgef3	Bpgm	Llph
	Ppp1r16b	Cacng4	Nrxn1	Gpx7	Fyb
	P4ha3	Ptrhd1	Wdr12	Arhgef7	Pnrc1
	Tmem127	Gm12992	4930430F08Rik	Ccar2	1110058L19Rik
	Spop	Gps1	Ier3	Fam110a	Cpeb3
	Endog	Gm26819	Cbfb	Kif3a	Glt8d2
	Synj1	Gm1848	Slc30a9	Fam159a	Per2
	Frrs1l	Gm11850	Wasl	Ipo4	Dhodh
	Ndufaf4	Dnajc14	Mum1l1	Lsm10	Stk24
	Clptm1	Bub3	Bean1	Fem1b	Gde1
	Arrdc1	Prep	Ubr3	Pfkfb3	Elfn1
	Gm9990	Ddx54	Commd5	Ppp4c	Tomm34
	Frmpd1	Snx12	Rheb	Dnajc11	Gm26777
	Atg16l2	Tstd2	Pex11b	Gm4353	Prps1l3
	Gm15502	Ap3s2	Bai2	Akirin2	Tcea2
	Klhl12	Rnf165	Gm4459	9030624J02Rik	Plxdc2
	St3gal4	Tubb4a	Prdx3	3110035E14Rik	Entpd5
	Ppp1r37	Atf4	Ikbip	Sdhc	Mrpl10
	Lix1	Micu2	Lpin2	Dtnbp1	Ccl25..1
	Sstr1	Zfp518b	Atp11b	Vps36	Slc4a10
	Ccnc	Lhfpl4	Coq10a	Syap1	Tom1l2
	Gpr149	Ireb2	Kcnj9	Ndrg1	Tatdn3
	Fam73b	mmu-mir-6919	Gpr83	Supt20..1	Agbl4
	Ywhaz	Ddx39	Gabrg3	Trp53bp1	Sec11c
	Gkap1	St8sia4	Lrp1b	Cpsf1	Usmg5
	Stx7	Tmem176b	N4bp1	Fbln1	Mon1a
	Moap1	Ube2d2a	Lgi1	Tcp11l1	Spcs3
	Cidea	Myh10	Zfp385a	Zfp354c	Per1
	Rhbdd2	Zbtb17	Mavs	Gm10557	Dhcr24
	Lysmd2	Rbm22	Irgm1	Acpl2	Csmd3
	Ip6k1..1	Thbs3	Khdrbs3	Epb4.1l2	Ap1b1
	Gpr75	Ttc9b	Hmces	Olig1	Endog
	Oxsr1	Gm2223	5330438D12Rik	Fam109a	Ifi27
	Iqsec2	Ank2	Naa50	Ctnnd1	Brinp3
	Pik3r1	Prr3	Magi3	Snap29	Sulf1
	Plcb4	Reep3	Tppp3	Tmed2	Hexa
	Ankrd34a	Tarbp2	Prex1	Aif1l	Gzf1
	Cbfb	Rbm12..1	Sgtb	Mboat2	Smap2
	BC048546	Gm1826	Gm12416	Bmp1	2310047M10Rik
	Snx14..1	Timm13	Nell1	Tex9	Etnk1
	Ttc4	Farp1	Ccdc104	Ldb1	Phf20
	Eogt	Gm6467	Mrpl48	Atg16l1	Gm18859
	Lrfn3	Proser1	Syt3	4932443L11Rik	Smoc1
	Slc4a8	Rbm17	Tprgl	Hdac6	Efcab2
	Ltbp4	Gm12221	Rsrc1	Dagla	Crhbp
	Clcn3	Tnpo1	Naga	Rps18	Slc12a6..1
	Snx8	Rab11a	Klhl26	Homer3	Nsun4..1
	Fbxo41	Stox2	2810001G20Rik	Exosc10	Rps6
	Gadd45gip1	Ebf2	Slc7a1	Grpel2	A430005L14Rik
	Bbs9	Pkia	Josd2	Smap1..1	Fam162a
	Rps6ka4	Fam126a	Tmem141	Slc25a20	Gm11225
	Cep19	Vdac3	Gm16459	Taf9..2	Grhl1
	2410004N09Rik	U2af1	Trmt2b	Psmb2	Fbxo11
	Ssr2	Gm17638	Adrbk1	Ssr2	Atg4d
	Asah1	Asap1	Pold4	Suv420h2	Fam76a
	Spag6	Gm12184	Sumf1	Gm17366	Gm5177
	Mapk1ip1	mt-Ti	Scpep1	Casp2	Fam120c
	Mrpl48	Gm12912	C230004F18Rik	Gm19345	Cltc
	Fam185a	Hdac3	Kif22	Map4k4	Vdac2
	Creg1	Casp2	Rbfa	Nt5c3	Mrps27
	N4bp2	Stx7	Rnft1	Scg3	Pik3c2a
	Slc2a13	Sptssa	Praf2	Polr2i	Gpr108
	Ctnnd2	Med15	Chac1	Akirin1	Kcnma1
	Raph1	Lsm4	Me1	C1d	Fam45a
	Vcl	Gm20746	1810043H04Rik	Abhd17a	Spns2
	Chrna3	Gng5	Metrnl	Pa2g4	Tmem230
	Trip4	Dctpp1	Gm15417	Gm15884	Cdk14
	Alg1	Gm16726	Zfyve9	Srrm2	Txlng
	Tspan33	4921514A10Rik	Ngly1	Cdh11	Trip11
	Wdsub1	Fam171a1	Tmem129	Zc3h7b	Aldh5a1
	Rras2	Slc35b1	Kdsr	Pgd	Ago3
	Slc30a10	Gm8378	Mrps27	Commd3	Ccdc126
	Mgat4b	Eif1b	Mettl20	Pfdn4	Gm8565
	Fmnl1	Numa1	Dgkz	Zkscan2	Pde6a
	Dzip3	Ptprg	Ntsr1	Fto	Olfm3
	Plec	BC024582	Gm23347	Tpt1-ps3	Chrm2
	Ccdc136	Gm17031	BC023829	Gm11224	Snrk
	Cars	Arhgap1	Shisa9	Dnajc7	Gm2193
	Itsn2	Dck	Chmp3	Sprn	Gm13668
	Cadm4	Mcm7	Ppp2cb	Map4k5	Zfp91
	Fnbp1	Wdr48	Tmtc1	Qrich1	Mrpl46
	Slco3a1	Scamp2	Plcb4	Kars	Tspan33
	Immp1l	Rhno1	Gm14295	Phf6	D630023F18Rik
	Slc3a2	Ubxn7	Nudt9	Gm12791	Trnt1
	Fam135b	Aagab	Pcnxl4	Mau2	Ppargc1a
	Abhd12	Thoc2	Gpr39..1	Ppil1	Baz1b
	Plk3	Gm11204	Adc	Pomt1	Nmt1
	Zdhhc22	Ergic1	Etv5	Zfp414	Card10
	Slc36a4	Calu	Itgb1bp1..2	Prkrir	C920025E04Rik
	Mlf1	Ppil2	Sesn1	Gphn	Hsf1
	Wrnip1	Cdk2ap1	Nipal1	Gnai2	N6amt2
	Slc25a3	Tbc1d16	Ppapdc2	Zfp362	Jmy
	Parm1	Gm15899	Slmap	Fbf1	Nr4a3
	Wdr18	Papolb	Slc2a1	G730046D07Rik	Tacr1
	Rtn3	Gm16172	Cast	Gm11837	Ttc39b
	Fam81a	Glipr2	Foxo3	Morf4l2	Wdr37
	Rps27a	Phf5a	Srp9	Tvp23a	Mettl1
	Arsb	Cdca4	Sprn	Gm17315	Gabbr1
	Fam154b	Sec14l1	Syt11	Jakmip1	Iah1
	Lrrc24	F2r	Hipk3	Pex5	Foxred2
	Bag2	Gipc1	Zfp771	Gm6382	Spag7
	Ddx56	Lig3	Aldh7a1	Sec24c	Cln5
	Ntrk3	Ccdc50	Dlat	Mdm1	Fam120a
	Ank	Pid1	Dusp22	Gm15066	Gm8756
	Hmgcl	Ap3s1-ps2	Pde4b	Gtf2a2	Galnt13
	Hiat1	Gm5898	Zfp239	Rnf19b	Stard4
	Aldh4a1	Ano8	Gpr22	Ccdc112	Gm17799
	Etfa	2700094K13Rik	Lzts3	Telo2	Rnf113a1
	Gm22270	Trp53inp1	Crem	Actn4	Gm12251
	Trap1	Uck2..1	Rap1gap2	Prr16	Gm7765
	Wdr35	Cat	Agbl3	Gm14303	Ablim2
	Mettl5	Chgb	Nmt1	Dock9	Hscb
	B3galt1	Srsf1	Acot8	Clptm1l	Nudt17
	Zmym3	Nudt21	Lipa	Cyth1	Nfil3
	Wdr31	Rps11-ps2	Dnah7a	Wdr48	Nqo2
	Mrpl10	Gm9774	Rragb	Gipc1	Gm14450
	Sh3yl1	Mkrn3	Bod1l	Fkbp1a	Tial1
	Aqp11	Gm9996	Sipa1l1	Ifitm2	Orc2
	Sesn2	Mex3b	Taok1	Ryr1	Zfp941
	Ensa	Sorcs2	Dcaf8	Dusp4	Zfp772
	Mast4	Chtf8	Zswim7	Cldn1	Nxph1
	Fam184a	Ercc2..1	Slc25a29	Dact1	Fgf9
	Fbxo10	Ube3b	Ccdc126	Pcsk6	Nprl2
	Bean1	Whsc1	Alg12	Ap3s1-ps2	Swi5
	Ccdc32	Snrpf	Ell2	Zfp821	Vegfb
	Syap1	"Sept5"	Brcc3	Col4a1	Gla
	Usp46	Gtf2h3	Hnrnpul2	Cars	Gm11185
	Camkmt	Gm9847	Zdhhc1	Gna11	Sord
	Fam50a	Hgs	Dnajc21	Gm6467	Gprc5b
	Tmbim6	Gm14892	Rrm2b	Tulp4	Myl12a
	Frrs1	Fkbp1a	Macrod1	Tmem164	Dock3
	Btbd10	B020018G12Rik	Grm1	Prpf40b	Arfgef2
	Mlycd	Pik3c2b	Ndufs5	Gm10177	Mphosph8
	Ttc9	Rpl10-ps3	Cul3	Kidins220	Pde8b
	Fam210a	Galnt2..1	Mgat3	Cdo1	Tmem91
	Grn	Gm10184	9530026P05Rik	Ormdl3	Stat5b
	Fam171b	Gm15719	Gm8615	Tnrc6c	Med9
	Ccdc40	Bloc1s2	A830018L16Rik..1	Ppfibp1	Gm5787
	Msto1	Fzr1	Mmp17	Zfp90	2010012O05Rik
	Ppap2a	5930412G12Rik	Ppme1	Gch1	Cacna1i
	Armc2	Gm5555	Cc2d1a	Neurl1b	Atp5j2
	Slc22a23	Rps25-ps1	Gm8492	Lime1..3	Hexim1
	Gm5814	Slc27a3	2310057M21Rik	Gm14328	Mum1l1
	Dhrs13	Pard6g	Zfp932	Chuk	Senp2
	Lrpap1	Ppp4r1	Abcf3	Zfp335	Pck2
	Gm12346	0610009D07Rik	Coa6	9530068E07Rik	Eepd1
	Ccdc92	4932443L11Rik	Fbll1	Ckap4	2210016F16Rik
	Mmgt2	Rab14	Gm129	Gm12751	Gm11658
	Pim2	mt-Tt	Man1a2	Dis3l2	Fbxl4
	Gm13719	Shh	Bag2	Ehmt2	Lpcat4
	Stk39	Stard7	Chp1	Cbx2	Plcxd1
	Dhps	Psmc4	Iqcb1	Gtf3a	Dkc1
	Rdh13	Pias4	Armcx5	Psma4	Mterfd3
	Zfr	Dhrs3	Neu1	Snhg5	Lingo2..1
	Cacng8	Sgpl1	Fam102a	Draxin	Kctd9
	Fech	Spag9	Tstd3	Gm12749	Ptger4
	Cldn1	Gm10232	Mta3	Gm15238	Arl6ip1
	Dpm1..1	Gm14706	Mir1981	Rnf112	Rora
	Rgs7bp	Nipa1	Prps1l3	Spg7	Hrsp12
	Cntn6	Mtmr4	Ift80	Bace1	Ndufaf2
	Zfp523	Gm13436	Gm5262	Rasgef1c	Hcn2
	Adrbk1	Cript	Rpusd1	Smpd4	Cdc42se1
	Mttp	Sez6	Pdk3	Bcas2	Gm5974
	Gmds	Extl3	Ccnc	Gm15599	Mef2d
	Zfp771	Gm17259	Gm12598	Rundc3b	Lman2l
	Fyn	Gm6623	Panx2	Zcchc8	Tk2
	Unc5d	Parva	Kbtbd2	Gm14639	2010111I01Rik
	Lamb1	Arl10	6330403K07Rik	Scamp2	Bcar3
	Pigyl	Fbf1	Nipal2	Brd8	Slc20a2
	Rab36	Knop1	Ogdh	Mlf2	Cul3
	Shank3	Sike1	Fam73b	Ppp2r5c	Chmp2a
	Cadps	Sh3kbp1	Fam135b	Rcan3	Steap2
	Ralgds	Ptprf	Rbbp5	1810008B01Rik	Zswim7
	Cap2	Cep120	Gm10125	Myc	Cbr1
	Rfc1	Paxip1	Kxd1	Nrcam	Cldn12
	Sema6d	Slc1a2	Lpl	Ank3	Helz
	Glt8d1	Tmem35	Tasp1	Gm10698	Mpc2
	Fut9	Gm16059	AI837181	Midn	Gm6771
	Smap2	Phc1	Gnl3l	Trappc3	Lrrc17
	Lactb	Bloc1s2-ps	Mrps34	Gm8666	Gm15806
	Dbi	Med22	Lsmd1	Tmem2	Atp5f1
	Speg	Mdm1	Slc6a8	Grik5	Zc3h12b
	Gm16039	Nyap1	Ciao1	Cct5	Siva1
	Arl1	Cdh6	Ndufb8	Tceanc2	Aldh9a1
	Foxj2	Tsen34	Creld1	Arl2bp	Echdc1
	Dr1	Mbd3	Pacsin3	C230034O21Rik	BC048507
	Map3k10	Ctnnbip1	Ppp1r13b	Gm17638	Emc2
	Fank1	Mob3b	Ostm1	Gm13733	Ppm1f
	Cyb561a3	Rpl23	Prkaca	Klhdc2	Mrps36
	Unc5a	Tnks	Ube2j1	Srgap3	Glg1
	Ube2n	Dhcr7	Capn5	Slc9a3	A330050F15Rik
	Mical3..1	mmu-mir-7081	Urod	Pim3	Man2b2
	Abcg1	Pop1	RP23-344G11.3	Gm8773	Pmpcb
	Ppil6	Sf3b3	Mpdz	Bak1	Wdr54
	Ryr2	Gm3835	Dusp16	Prkcz	Tmem55a
	Ccdc142	Ephb1	Lrrfip1	Ube4a	Sema3d
	Sgsm3	Gm9001	Cpox	Txnrd3	Cabp7
	Acsl4	Sdhc	Tmem63c	Pvrl2	Ndufa1
	Enc1	Stt3a	Tlk2	Fam69b..1	Il15ra
	Tprkb	Zfp532	Sema6b	Bysl	Abhd14b
	Sh3d19	Adcy1	Arpp21	Scarb1	Extl1
	Ntsr2	Lhfp	Ppm1h	Rnpepl1	Mettl8
	Pithd1	Gm14828	Tatdn3	Tmem201	Comtd1
	Cited4	Gm10657	Dgka	Zfp606	Vegfa
	Ap2a1	Gm6493	Cerkl	Med22	Cep350
	Ppp1r26	Tbpl1	Fam98c	Gm15429	Yars2
	Tnk2	D430019H16Rik	Gm12266	Gm6142	Mrps36-ps1
	Hspa13	Strbp	Gm2383	Adipor1	Mfap1b
	Wdr4	Pex19	Cwf19l2	Mbtps1	A230004M16Rik
	Ptprm	Gm7846	Nhlrc1	Stoml1	Loh12cr1
	Tef	Gm10146	Coq10b	Gm12940..2	Cycs
	Rptor	Trpv1	Fuz	Armcx2	Pde4d..2
	Cntnap4	2610307P16Rik	Tbc1d9b	Sys1	Fbxl2
	Fancl	Gm4540	Arl16	Aifm3	Zfp777
	Map4k1	Rad23b	Spata2l	Syne2	Snw1
	Prkcz	Pbx3	1810043G02Rik	Pelp1	Ppp1r16b
	Fam13b	Commd3	Atg16l2	Sh3d19	Foxo3
	Gm2a	Acat1	Sec62	Serinc5	Srp68
	Tgfbr3	Gm15610	Fundc2	Cadm4	Inpp4a
	Slc39a3	Gtf2i	Rbfox1	Txlna	Nmd3
	Zdhhc8	Ebf3	Dand5	Gas7	Gm12096
	2810011L19Rik	Syt16	B830012L14Rik	Trps1	Acer3
	Tpgs1	Nelfa	Mef2d	Clasrp	Rhbdl3
	Pcnxl4	Adamts7	Znhit2	Rbm12..1	Stxbp4
	Car8	Chrna6	Tspyl3	Csl	Zmym1
	Eif1a	Myeov2	Hecw2	Actr3	Mettl5
	Tmem216	Tmem98	Ranbp9	Rpl32	Agpat9..2
	Adrbk2	Ick	Alg11	Celsr3	Nudt19
	A330040F15Rik	Tbca	Lyrm9	Gdpd5	5830428H23Rik
	Spopl	Gm10713	Mycbp	Ogt	Rheb
	Mpp1	Atp5k	Glt8d2	Rnf138	Ptcd3
	Ift27	Pde1c	Hars	Apaf1	Cpox
	Bscl2	Ss18	Rsph3b	Slc4a3	Gnas
	Stradb	mmu-mir-6975	Trpt1	Rprm	Gpsm3
	Armcx5	Rps25	Rhot2..1	Bloc1s2	Mrpl13
	Amn	Colgalt1	Gm8330	Parp8	Bcan
	Pfkl	Fzd10	Gm13530	Ap3s1-ps1	Ppapdc1a
	Rtl1	Gm15808	Golga7b	Tnfaip1	Arhgap24
	Klhl5	Ap2m1	Rabgef1	Tmem181a	Trmt61b
	Atp11a	Paip2	Slc5a5	Gm9294	Scn7a
	A930017M01Rik	Rnf7	Chst1	Gm8522	Crocc
	Coa6	Ctnnbl1	Med9	Gm6625	Lypd1
	Syne1..1	Gm12271	Rabggtb	Vps29	Gm16439
	Cnr1	Klhl23	Ica1	Sfxn3	Skil
	Fsip1	Prrc1	Nme2	Snrpb2	Alkbh2
	Oxct1	Sfi1	Ppil3	Cldn25	Ankrd40
	Rmdn3	Wbp1l	Spry4	4931406P16Rik	Irs2
	Ube2j1	Hip1	Tmem60	Ptpn9	Jhdm1d
	Zfp365	Dpf2	Pcgf5	Dapk1	Cstb
	Wdr36	Mtch2	Luzp1	Nup210	H1f0
	Mrps25	Suv420h1	A330021E22Rik	Hecw1	Ralgapa1
	Myc	Rpl27-ps3	Arf3	Snrnp70	Stoml2
	Fbxw7	Zcchc8	Slc29a1	Ube2g1	Mga
	Cacna1d	Mvk	Nppc	Fsip1	Gm8185
	Qpctl	Zmym2	Ifi27	Sh3yl1	Iqcb1
	Nomo1	Dzip1	Pitpnm3	Zfand6	Sema5a
	Setd6	Gm26852	1700008O03Rik	Fam107b	Gtf2b
	Plekha1	Daam1	Acox1	Vezf1	Znhit3
	Ubl3	Gm15787	Ift57	Ddx39	Ubr5
	Mafg..1	Pcif1	Urgcp	Hcn3	Arrb1
	Bbs5	Unk	Siva1	Copa	Ggnbp2
	Ppm1e	Rcor2	2610035D17Rik	"Sept6"	Il4
	Thap4	Dars	Lyrm7	Bid	Asb8
	Ruvbl1	Crkl	Faah	Rac1	Cystm1
	Rnf26	Gm10275	Gne	Eif2b4	Immt
	Gm14325	Dgcr6	Opn3	Zfp444	Gm5944
	Rara	Klhl1	Gca	Afg3l1	Cxx1b
	Rab5b	Morc2a	Dyrk1a	Gm15500	Celsr2
	Gm5900	Zbed4	5730405O15Rik	Gpc6	Nt5m
	Bbs1	Eprs	Syt10	Bloc1s2-ps	Zc3h6
	Fam117b	Sugp2	Chmp2b	Lmnb1	Rap1gap
	Cluh	Dact1	Fxyd1	Gm14109	Rexo4
	Eml1	Afg3l1	D10Jhu81e	Haus7	Tmem129
	Uqcr10	Vps36	Itpr1	Gm4149	Svip
	C330006A16Rik	Zfp512	Rpl36a	Ube2j2	Rcan2
	Eps8	Rpl18a	Nudcd1	Mmp14	Ccdc32
	Shisa4	Tet3	Kctd17	Vps4a	Ttc1
	Rasip1	Bbc3	Slc50a1	Ccdc34	Sergef
	Vmp1	Rac1	Slc16a1	Gm10073	Aimp1
	Slc41a3	Abhd4	Tmem30a	Gm2670	Sez6l2
	Praf2	Srgap1	Nrn1	Gm5868	Gm14325
	Tmem184b	Gm9531	Kbtbd3	Sec14l1	Mlycd
	Gm26592	Lcor	Pde8b	D14Abb1e	Gm11229
	Pomt1	G730046D07Rik	Prosc	Vps37b	Gm14872
	Gm11744	Sec24c	Steap2	Ap1s1	P4ha1
	Kcns2	Svep1	Gm4953	Lsm5	Prps2
	Arhgap23	Sirt6	Pvt1	Id4	Sfxn5
	Snx5	Fem1c	Scrn3	Ogfod3	Gm5270
	Sar1b	Gm5161	Abhd14b	Abr	1110032A03Rik
	Necap2	Slx4	Fn3krp	Ndufs4	Lonrf2
	Kif3a	Il1rap	Gspt2	Puf60	Baiap2
	2010015L04Rik	Ndufa7	Rfx5	Tcerg1	Morc4
	Tkt	Ttll1	Trpm2	Magoh	Sptbn4
	Leprel2	Mcl1	Plk1s1	Slc6a3	Coro2a
	Brms1l	Gm13607	Cry2	Gm18737	Hspa8
	Parp8	Efnb1	Zdbf2	Gsk3b	Tmed3
	Wdr7	Taok2	Mdn1	Zbtb41	Gm26631
	Igsf1	Stag1	Gusb	Cmtm3	Ypel5
	Golgb1..1	Camsap1	Fgf10	Bnip2	Ebf3
	1110059E24Rik	Grb2	Klhl20	Gp1bb	Gfpt2
	4930452B06Rik	Sprtn	Pik3c3	Hdgfrp3	Nt5c
	Dhdds	Wdr82	Zc3h6	B4galt3	Ppia
	Tmem107	Timm17b	Akap12	Gm12699	Ptcd2
	Chpf	Nrf1	Calm2	Tacc2	Sdhaf1
	Atp13a2	Gm8805	Osbpl6	Gm12221	Ostm1
	Gpr61	Anp32e	Coq9	Gm16278	Pitpnm3
	Htr5a	Gm6659	Dennd4a	Drd2	Gm9358
	Cnbp	Gga2	Wwp1	Mob3a	Sil1
	Clstn2	Ubfd1	Tspyl5	Rps27l	Gm5507
	Tasp1	Gm15283	Asb8	D11Wsu47e	Gca
	1110008P14Rik	Gm9027	Trmt1	Camkk2	Tyw5
	Gm15238	Gm10860	Entpd5	Lrrc41	Fam195a
	Trpv2	Fam195b	Ica1l	Sdk1	Uri1
	Tmem175	Gtf3c6	Ccrn4l	Ahdc1	Spry4
	Mrpl48-ps	Hcfc1	Uqcrh	Amz1	Itpr1
	Pdcd10	Vps4a	5730455P16Rik	Rb1..2	Rps6-ps4
	4930563E22Rik	0610010F05Rik	Myadm	Aldh1a1	Ccdc137
	Pcsk1	Rb1..2	Tmem222	Acsl3	Zfp943
	Tm9sf1	Gm8837	Rtn4	Gnptab	Gpr123
	Pfn2	Gm6142	Gadd45gip1	Atp1a2	Snhg1
	Ndufb4	Twf1..1	Gm14872	Zscan21	Phkg2
	Thsd7b	Stam2	Arntl	Wrnip1	Kcnj3
	Gm5763	Mcmbp	Crbn	Arhgef1	Taf11
	Gm21981..1	Mat2a	Rfxap	R74862	Ppp1r7
	Hook1	Scaper	Galnt13	Gpr107	Slc39a1
	Atg9a	Psmb6-ps	Casr	AC137947.1	G6pdx
	Kcnk1	Spns1	N28178	Clic4	Gm8343
	Myh7	mmu-mir-7578	Ap1s2	Blcap	Gm15191
	Cpeb1	Kcnh8	Csf2rb2	Phactr1	Ttc3
	Cdk17	Zfp668	Ppap2a	Frmd4b	H2-Ke6..1
	Anxa6	Psmd11	Usp46	Tcf7l2	Gm5815
	Vkorc1l1	Gm10282	Amd1	Rpl10a	Cyb5d1
	Gpd2	Rmst..1	Cmc2	Sf3b4	Ube2l3
	Fbll1	Gm9752	B3galt5	Usp10	Mrpl41
	Dusp28	Tomm22	Gpr3	Efna2	Tnfrsf12a
	Gm8121	Fndc3a	Efcab2	Gm7846	Megf8
	Aida	Gmip	Gpr62	Gpr56	Ankrd11
	Csmd2	Kat6a	Ctsl	Ooep	Fam98c
	Scn1b	Pcyt1b	1700066M21Rik	Gm26724	Mamld1
	Fam49b	A930011G23Rik	Cntfr	Snrpd1	Zfp385a
	B4galt2	Gm5868	Rab9b	Tbc1d24	Gm4899
	Rab3gap1	Sf3b2	St8sia5	Pdyn	Mrps26
	Nek1	Gm20594	Ebpl	Bbs9	Zfp944
	Tekt2..1	Rbm38	Mrgpre	Pou2f2	Mkks
	Gm6382	Zbtb12	Cacna2d1	Gm13531	Mafk
	Tmem141	Pfdn4	Reep5	Prpf40a	Crbn
	4932438A13Rik	Gm6563	Hlf	Rhou	Creld1
	Pappa	Gm8624	Tmem5	Edem2	Baiap3
	Gusb	Csl	Strn	Tcf12	Dpm3
	Snx2	Phf21a	Eif1a	Cck	Ddi2
	Snx30	Pabpc4	Ppp1r3f	Tmem246	Ebf2
	Vwa5b1	Gm13015	Mrpl36	Med24	Mprip
	Sdk2	Gm15204	Cep290	Phf14	C230014O12Rik..1
	A230004M16Rik	mt-Tv	BC002163	Ankrd12	Ebpl
	Rundc1	Polr2a	Vps11	Ceacam16	Bcs1l
	Dsel	Ankrd10	Tap2	Tubgcp2	Mnat1
	Fgfr1op	Mospd3	Amph	Gm26871	Sod2
	Herpud2	Zfp113	Chd5	Sft2d1	9930021J03Rik
	Letm2	Lingo1	Tacr3	Celf6	G3bp2
	Gprin3	Rab5c	Gm26592	Dlk2	Esrrg
	Tars2	Dnajb11	Cntn6	Pigx	D17Wsu92e
	1110051M20Rik	Sncaip	Alkbh2	Vars	Dand5
	Epha10	Itga11	Aatk	Atp2c1	Rnf181
	Hars2	Zfp384	Fkbp11	Sap130	C030006K11Rik
	Mapk9	Phlda1	Bdnf	2700094K13Rik	Hdgf
	Rab4a	Kcnh4	2900072N19Rik	Nelfa	Dos
	Fam118a	Med16	Rprd1a	Ireb2	Gm7820
	Lmbr1	Lrtm1	Atg10	Manbal	Zfp467
	Rufy2	Cs	Gm26782	mmu-mir-7068	Aldh7a1
	Ptprd	Hdac6	Gm12017	Ercc1	Cmtr1..1
	Srgap2	Fam221b	Ppp1r12c	Zbtb46	Clcc1
	Bphl	Gm15776	Nfkbil1	Gm13578	Gm13005
	Sat1	Dpy30	Ttbk2	Galnt9	Dnaja3
	Dact3	Ctnnd1	Gm7129	Cachd1	Epha6
	Trim46	Tceb1	Cacnb2	Clta	Inpp5j
	Stambpl1	Gm12362	Caskin1	Lsm4	Syf2
	Plcg2	Zfp68	Gpm6a	AY036118	Gpr61
	Atp6v1b2	Frmd5	Vps13c	Upf3a	Kcna2
	Esyt2	Acd	Actn1	Klhl7	Endod1
	Fah	Spcs2	Gpatch11	Btf3l4	Aldh2
	Atg4c	Zfp423	2900026A02Rik	Igsf21	B230216N24Rik
	BC004004	Gpc1	Mycbp2	1500009L16Rik	Grsf1
	Asphd2	Zmynd11	Fabp3-ps1	Rfx1	Chmp4b
	E530001K10Rik	Fnbp4	"March2"	Otx2	Usp33
	Ccnd3	Gm12669	Gstz1	Dhx15	BC007180
	Per3	Brox	RMST_8	Gm9109	Gas2
	Trak1	Klhdc3	Idh3g	Ube2n	Gm13498
	P2rx6	Vbp1	Sdf4	Rpl38	Gm9522
	Prkrir	Vps26b	4932438A13Rik	Ubtd2	Lyrm4
	Pold3	Psma6	Gm21981..1	Kpna3	Coasy
	Slitrk3	Cyth1	Dtd1	Ercc2..1	1500009C09Rik
	Slc39a2	Smg5	Etfa	Ciz1	Acox1
	Kdelr1	Rnf152	Fam154b	Pebp1	Rgs2
	Rabgef1	Prpf40b	Btbd3	Dnajc14	Mrpl48
	Ap2a2	Xpo1	Ptprn2	Gm9996	Gm9803
	Cbx4	Bmp7	Gm7251	Gm9816	Phyh
	Tmem132a	Ndufs4	Gm15720	Osbpl11	Gm7334
	Txndc16	Nelfb	Tagap1	Adam10	Atg4c
	Upf3b	Gm7452	Ndufa10	Lhpp	Ndufs3
	Ngfrap1	Pomp	Gm6283	Fntb	Ntng1..2
	Ppp1r12b	RP24-465O15.1	Msra	Pard6g	Snapin
	Copg1	Ephb3	Gm8927	Gm5555	Gadd45gip1
	Hdac9	Rnf138	Grb10	Arnt2	Pvt1
	Cops7a	S100a16	4930512B01Rik	Eif2b1	Aftph
	Gm12186	Pak7	Pip4k2c	Sgip1	Cisd1
	Adrb3	Jakmip2	Trap1	Dgcr8	Fam20b
	Simc1	Smarca1	Gm11966	Tnfrsf18	Spsb2
	Zfp804a	Pak2	Gm4879	Zdhhc16	Comt
	Hk1	Bag6	Msrb1	Gjd2	Braf
	Reep1	Mmp15	Gpd1l	Spata13	Klhl20
	Ndufv1	Lsm5	Gbas	Arhgef28	Dnaja4
	Btbd3	Pak4	Rgs9	Zfp865	BC005624
	Rbbp7	Rfc3	Rab5a	Prkar2a	Gas2l1
	Vwc2l	Bop1	Polr2c	Ipo9	Mesdc2
	Zfp346	Smad5	Crtac1	Gm12166..1	Gm6517
	Siae	Gm13835	Arl8b	Add2	Pde1b
	Serpinb6a	Vav2	Tk2	Pik3c2b	Cst3
	Cry2	Nol4	Gltpd1	Far2	Tmem184c
	Mrpl37	Dab1	Ralbp1	Trp53inp2	Adamts2
	Nsmf	Psmb5	Triqk	Pdik1l	Sipa1
	Pdyn	Hdgfrp2	Sdf2l1	Thoc2	Dgkb
	Fam120a	Nlgn2	Rnasek..3	Slc9a6	Megf11
	Pias3	Lmtk3	Nudt16	Bclaf1	Fmn2
	Psg16	Actg-ps1	Slc33a1	Gm5801	Rasgrf2
	Traf3	Tspan18	Fastkd3	Kdm1b	Ctsf
	Gcc2	Plxna1	Mtmr7	Tspan18	Gm9211
	Ptprt	Grlf1	Vwc2	Akap1	Cndp2
	Atp5sl	Anks1	Trim23	Rdh11	Bag1
	Pik3c3	Zeb2	Rexo2	Pkn1..1	Mme
	Abcb6	Pygo2	Ccdc148	Nsmaf	Zmat5
	Vwa8	Gm6483	Ndrg1	Cers5	2010107E04Rik
	Ttc13	Tcea1	Tom1l2	Jarid2	Nfkbil1
	Abcd3	Nrcam	Gpatch4	Srsf11	Pth1r
[truncated: 2,945 more rows]

## Sheet: Gene_clusters
Early_expressed_genes	Intermediate_expressed_genes	Late_expressed_genes
2700081O15Rik	1500009L16Rik	0610009B22Rik
4931428F04Rik	1700016K19Rik	0610031J06Rik
Abhd4	2310003H01Rik	1110012L19Rik
Acpl2	6330419J24Rik	1110058L19Rik
Actl6a	A2m	1500009C09Rik
Agrn	Abcb9	1700001L19Rik
Amer2	Abhd5	1700003E16Rik
Arhgap33	Ablim3	1700025G04Rik
Arhgef2	Acta1	1700066M21Rik
Arl5b	Adap1	1700086L19Rik
Asap1	Add3	1810037I17Rik
Atat1	Adra1b	1810043G02Rik
Auts2..1	Aifm3	2210016L21Rik
B3gat1	Akap7	2300009A05Rik
B3gnt5	Aldh1a1	2310033P09Rik
Bach2	Amz1	2310047M10Rik
BC068157	Arhgap26..2	2310057M21Rik
Bcl11a	Arhgdig	2310061I04Rik
Bmp1	Arrdc1	2610301B20Rik
Bzw2	Arrdc4	2610507B11Rik
Carhsp1	AW551984	2900011O08Rik
Cbx2	B4galt2	3110002H16Rik
Cck	Bbc3	3830406C13Rik
Cd1d1	Bok	5730409E04Rik
Cd24a	Cadm1	6430548M08Rik
Cd276	Cadps2	A230050P20Rik
Cdca4	Calb1	A230065H16Rik
Cdh2	Capn5	A330021E22Rik
Cdh6	Car11	A430005L14Rik
Cdk4	Ccdc40	A830010M20Rik
Cdkn1c	Cdh4	A830018L16Rik..1
Chd7	Cdhr1	A930005H10Rik
Chst8	Cdkl2	Aaas
Clic4	Cdkn1a	Aaed1
Cnn3	Cercam	Aamdc
Cnpy1	Chadl	Aamp
Crmp1	Chmp2b	Abat
Cxcr4	Chrna3	Abca2
Cyth2	Chrna6	Abca5
D930015E06Rik	Chrnb3	Abcf2
Dazap1	Cks1b	Abcf3
Dbn1	Cldn1	Abcg1
Dcc	Cmtm3	Abhd12
Dchs1	Cnrip1	Abhd14b
Dcx	Col26a1	Abhd16a
Ddah2	Col4a2	Abhd3
Ddc	Col9a2	Ablim2
Ddr1	Cpne2	AC163993.1
Dlgap4	Cpne7	Acbd4
Dlk1	Csf2rb2	Acer3
Dock7	Cyb561a3	Ache
Dpf3	D3Bwg0562e	Acot13
Dpysl3	Ddah1	Acot7
Dpysl4	Dhx35	Acot8
Draxin	Dlk2	Acsl5
Dusp4	Dnmt3a	Acsl6
Dvl3	Doc2a	Actr3b
Dynlt1b	Dok4	Acyp2
Dynlt1f	Drc1	Adam15
Dyrk3	Drd2	Adamts2
E130308A19Rik	Ehbp1l1	Adar
Ebf2	Eif2s3y	Adarb1
Ebf3	Enho	Adc
EGFP	Epb4.1l1	Adck1
Eif4g2	Ephb1	Adck2
Elovl3	Etnk2	Adck3
En2	Etv5	Adcy2
Ep400	Fabp7	Adcy3
Epb4.1	Fads3	Adcy7
Ephb2	Fam124a	Adcyap1
Ezh2	Fam131c	Adk
Fads2	Fam167a	Adss
Fam107b	Fam171a2	Adssl1
Fam110a	Fam189a1	Agbl3
Fam20c	Fanci	Agbl4
Fam210b	Far2	Ahcyl2
Fam60a	Fblim1	Ahi1
Fam63a	Fndc9	AI413582
Fam89b	Fpgs	AI837181
Fbrsl1	Fstl5	Aifm1
Fem1c	Fxyd2	Aifm2
Foxp1..1	Fxyd7	Aig1
Foxp2	Gabra5	Aip
Ftl1	Galk1	Ak4
Fzd3	Galnt18	Aktip
Gch1	Galntl6..2	Alas1
Gfra1	Garnl3	Aldh2
Gm16515	Gas7	Aldh3a2
Gm6104	Gatm	Aldh7a1
Gm7367	Gck	Aldh9a1
Gm9791	Gdpd2	Aldoa
Golim4	Gfra2	Aldoart1
Golm1	Glra2	Aldoart2
Gpc2	Gm15440	Aldoc
Gsn	Gm19345	Alg1
Gstm7	Gm5468	Alkbh2
H2afv	Gng4	Alkbh7
H2afy2	Gpc6	Amigo1
H3f3a	Gpx7	Amn
H3f3b	Grb14	Ank
Hdac2	Gstm4	Ankrd24
Hepacam2	Gyg	Ankrd29
Hipk2	H2-DMa	Ankrd34a
Hist3h2a	Hap1	Ankrd34b
Hist3h2ba	Hebp2	Ankrd9
Hmgb2	Hn1l	Anxa5
Hmgb3	Hrk	Anxa6
Hmgn1	Hs6st3	Anxa7
Hn1	Ica1l	Ap1s2
Homer3	Id4	Ap3m2
Idh1	Ifngr2	Ap4s1
Igf2bp3	Igsf21	Aplp2
Igfbp2	Il13ra1	Araf
Ina	Itfg3	Arc
Iqcj	Itga2b	Arhgap20
Jmjd7..1	Jup	Arhgap24
Kcnk9	Kcnh4	Arhgap44
Kdm5b	KCTD12	Arhgef25
Kdm6b	L3mbtl1	Arhgef4
Ldb1	Ldb2	Arhgef9
Ldlrad3	Lhpp	Arl16
Leng8	Lingo1	Arl2
Llgl1	Lingo3	Arl6
Lmnb1	Loxl3	Armcx5
Lmx1a	Lpl	Arntl
Lmx1b	Lrrc3	Arpp21
Lzts1	Lrrc8b	Arsa
Map2	Lrrc9	Asah1
Marcksl1	Lsm10	Asb13
Masp1	Maoa	Asb8
Mex3a	Map3k10	Asl
Mfap2	Mapk3	Asns
Midn	Mbp	Asrgl1
Mllt3	Mettl21b	Ass1
Msi1	Mettl22	Ate1
Mta2	Mgat4b	Atg16l2
Mycl	Mkrn3	Atg4c
Myo1b	Mlf1	Atg9b
Myt1	Mlkl	Atp1a3
Narf	Mmd2	Atp1b1
Ncan	Mmp16	Atp1b2
Ncapd2	Mpv17l	Atp5s
Ndst3	Myc	Atp5sl
Nefm	Mycn	Atp6v1a
Nfib	Ndrg1	Atp6v1b2
Nhlh2	Nell1	Atp6v1c1
Nhsl1	Nfix	Atp6v1d
Nono	Nipal1	Atp6v1e1
Nr4a2	Nkain2..1	Atp6v1f
Nras	Nptxr	Atp6v1g2
Nrep	Ntm	Atp8b2
Nrp1	Ntrk3	Atpaf1
Nrp2	Ntsr1	Atpaf2
Nt5dc2	Opcml	Auh
Nxf1	Oprk1	B230118H07Rik
Nxn	Pacrg	B2m
Oplah	Pak6	B3galnt1
Otx2	Pald1	B3gat3
Panx1	Palm2..1	B3gnt1
Parva	Pcdh18	Babam1
Pbx1	Pcdh9	Bag1
Pde1c	Pcp4	Bag2
Pdzrn3	Pdzrn4	Baiap2
Peli1	Perp	Baiap3
Phldb1	Phgdh	Bbs4
Pias4	Pla2g4e	Bbs5
Pitx3	Plch2	BC003331
Pknox2	Pld6	BC023829
Plxnb1	Ppfibp1	BC030500
Ppp1r14b	Ppp1r1a	Bcam
Ppp1r18	Ppp2r2b	Bcan
Prkd3	Ppp3cc	Bcap29
Prmt1	Prim1	Bcap31
Ptchd2	Prkar2b	Bckdhb
Ptma	Prkcdbp	Bckdk
Rasgef1b	Prr16	Bdnf
Rbmx	Prr18	Bend6
Rcor2	Prrt4	Bhlhe41
Reep3	Ptn	Bloc1s5
Rgl2	Rab34	Blvra
Rnf122	Rab3b	Bnip3
Rnf38	Rab3d	Bola3
Rnf44	Rac3	Bphl
Runx1t1	Rapgef4	Bpnt1
Ryr1	Rasal1	Brcc3
Sap30	Rasgef1c	Brinp1
Sbk1	Rbms1	Brinp3
Scrt2	Rgs11	Btbd11
Sema5b	Rnd3	C1galt1c1
Serf1	Rras2	C1ql1
Sgpl1	Rsph9	C1ql3
Shkbp1	Rsu1	C1qtnf2
Slc34a2	Rtn4r	C330007P06Rik
Slc35d3	S100a11	Cab39l
Slco5a1	Scarb1	Cadm2
Smarca4	Scml4	Cadps
Smarcd1	Scn9a	Calb2
Smarce1	Sdc3	Calca
Socs2	Sema4d	Caln1
St6gal1	Sgcd	Caly
St8sia2	Shank3	Camk2a
Sun2	Shc2	Camk2d
Suv420h2	Slc10a4	Camkk1
Tax1bp3	Slc35a2	Camkv
Tcf12	Slc35f3	Cap2
Tes	Slc44a5	Car10
Tgfbr1	Slc6a11	Car8
Tia1	Slc6a15	Card10
Tle3	Slc6a3	Cav2
Tmem164	Smpd2	Cbln1
Tmem178	Smpdl3a	Cbx7
Tmem2	Snhg11	Ccbl1
Tmem44	Spag6	Ccdc106
Tmsb10	Spint2	Ccdc126
Tmsb4x	Spock1	Ccdc130
Tnrc18	Sstr1	Ccdc136
Tox2	Stag3	Ccdc160
Traf4	Stk32b	Ccdc28a
Trib2	Stmn4	Ccdc32
Trim36	Stx1a	Ccdc61
Trp53i11	Sulf2	Ccdc65
Trp53inp1	Svep1	Ccdc85b
Trp53inp2	Syce2	Ccdc92
Trpv1	Syt1	Ccnc
Ttc28	Syt3	Ccnd3
Tuba1a	Taf9b	Cd47..1
Tubb2b	Tctn1	Cd81
Tubb5	Tex9	Cd83
Uncx	Tgfa	Cdc42se1
Usp3	Tmem231	Cdh10
Vash2	Tmem255a	Cdh18
Vcan	Tnfrsf18	Cdh7
Vim	Tppp3	Cdh9
Vps37b	Trim67	Cdip1
Wbp1	Tspan9	Cdk18
Wnt5a	Vsig10l	Cdk5rap1
Xbp1	Wdr31	Cdkl1
Ybx1	Wnt7a	Cdkl3
Ypel1	Wscd1	Cdr1
Zbed3	Zar1	Cds2
Zbed4	Zbtb8a	Cebpb
Zeb2	Zdbf2	Cecr5
Zfp358	Zdhhc2..1	Cend1
Zfp41	Zdhhc22	Cep19
Zfp536	Dmrtb1	Cept1
Zfp57	Gipr	Cgref1
Zfp579	Lhfp	Chac1
Zfp606	Pou2f2	Chchd10
Zfp618	Pparg	Chchd4
Zswim4	Rpl13-ps3	Chmp3
Casp3		Chmp4b
Cxadr		Chn1
Dact1		Chpt1
Dpysl5		Chrm5
Elovl2		Ciao1
Glipr2		Cib2
Gm26566		Cidea
Gpm6b		Cisd3
Igsf9		Cit
Kctd15		Cited4
Mob3b		Ckmt1
Mpzl1		Clcc1
Nnat		Clec2l
Ptk7		Clgn
Rps3a2		Clip4
Sema6c		Clu
Sox4		Clvs2
Tcf3		Clybl
Thbs3		Cmbl
Triobp		Cml1
Tspan14		Cmpk2
		Cndp2
		Cnnm1
		Cnpy3
		Cnr1
		Cntn1
		Cntn6
		Cntnap1
		Cntnap2
		Cog7
		Commd5
		Comtd1
		Coprs
		Cops7a
		Coq2
		Coq3
		Coq5
		Coq7
		Coq9
		Coro2a
		Cox17
		Cpeb1
		Cplx1
		Cpne6
		Cpne8
		Crbn
		Crebl2
		Creg1
		Creg2
		Creld1
		Crem
		Cstb
		Ctgf
		Ctsb
		Ctsd
		Ctsf
		Ctxn2
		Cul3
		Cx3cl1
		Cyb561
		Cycs
		Cygb
		Cyhr1
		Cyp46a1
		Cys1
		Cystm1
		D17H6S53E
		D630023F18Rik
		Dalrd3
		Dand5
		Dbndd2
		Dbp
		Dbpht2
		Dcaf12l1
		Dcun1d4
		Ddx24
		Ddx28
		Decr2
		Degs1
		Dgat2
		Dgkb
		Dgkg
		Dhps
		Dhrs1
		Dhrs7
		Dkk3
		Dleu7
		Dlg1
		Dnaja3
		Dnaja4
		Dnajb1
		Dnajb4
		Dnajc15
		Dnajc21
		Dnajc27
		Dnm1
		Doc2b
		Dohh
		Donson
		Dpcd
		Dph6
		Dpm1..1
		Dpp7
		Dstyk
		Dtd1
		Dus2l
		Dusp1
		Dusp15
		Dusp16
		Dusp22
		Dusp28
		Dync1i1
		Dync2li1
		Dynlt3
		Dzank1
		Ech1
		Echdc1
		Eef1a2
		Efcab2
		Efcc1
		Efhd2
		Efr3a
		Egfl7
		Egr1
		Ehd3
		Ehd4
		Eif1a
		Eif5a2
		Elac1
		Elfn1
		Elmod1
		Elmod3
		Emb
		Emc2
		Emc4
		Emc9
		Eml2
		Endod1
		Endog
		Eno2
		Enoph1
		Enpp2
		Enpp5
		Entpd5
		Epdr1
		Epha6
		Erlec1
		Errfi1
		Ethe1
		Etl4
		Etohi1
		Extl2
		Ezh1
		Fah
		Fahd1
		Fahd2a
		Faim2
		Fam118a
		Fam126b
		Fam134b
		Fam154b
		Fam163b
		Fam173a
		Fam174a
		Fam185a
		Fam195a
		Fam19a1
		Fam19a2
		Fam19a5
		Fam213b
		Fam229b
		Fam43b
		Fam45a
		Fam46a
		Fam58b
		Fam73a
		Fam73b
		Fam81a
		Fam98c
		Fbxl2
		Fbxl4
		Fbxo2
		Fbxo44
		Fbxo6
		Fbxo7
		Fbxo9
		Fbxw7
		Fdx1
		Fdx1l
		Fech
		Fgf12
		Fgf9
		Fhad1
		Fkbp11
		Fkbp1b
		Fkbp2
		Flywch2
		Fndc5
		Fos
		Foxred2
		Frrs1l
		Ftsj2
		Fuca1
		Fuca2
		Fundc2
		Fuom
		Fuz
		Gaa
		Gabarapl1
		Gabbr2
		Gabra1
		Gabra2
		Gabra4
		Gabrb1
		Gabrg2
		Gabrq
		Gadd45g
		Galnt16
		Galt
		Gas2l1
		Gas6
		Gclm
		Gcsh
		Gfm1
		Gfra4
		Ggact
		Ggct
		Ghitm
		Ghsr
		Glb1
		Glo1
		Glrb
		Glrx
		Gltpd1
		Gm10337
		Gm10419
		Gm10699
		Gm14295
		Gm14305
		Gm14325
		Gm14326
		Gm16039
		Gm1840
		Gm5424
		Gm5499
		Gm5506
		Gm561
		Gm5884
		Gm7334
		Gm8281
		Gm867
		Gm9790
		Gnb5
		Gne
		Gng13
		Gnl1
		Gnl3
		Gnpda1
		Gnpda2
		Got1
		Gpi1
		Gpr123
		Gpr149
		Gpr158
		Gpr165
		Gpr75
		Gpr83
		Gprasp2
		Gpx3
		Grem2
		Grhpr
		Grik2
		Grin1
		Grm1
		Grm5
		Grn
		Grsf1
		Gsta4
		Gstm1
		Gstm6
		Gstz1
		Gucy1a3
		Gucy1b3
		Guk1
		Gusb
		H2-D1
		H2-T23
		Habp4
		Hace1
		Hagh
		Haghl
		Hars
		Hat1
		Hax1
		Hdac11
		Hddc3
		Hdhd2
		Hebp1
		Herpud1
		Hexb
		Hexim2
		Hgsnat
		Hiatl1
		Hibadh
		Higd1a
		Hivep2
		Hmces
		Hmox2
		Hnmt
		Hpca
		Hpcal1
		Hpcal4
		Hprt
		Hras
		Hrh3
		Hrsp12
		Hs3st1
		Hs6st2
		Hscb
		Hspa1a
		Hspe1
		Hsph1
		Htr1a
		Htr2c
		Htr4
		Htr7
		Idh3a
		Idh3b
		Ier2
		Ifitm10
		Ifnar2
		Ift74
		Ift80
		Igf1
		Igfbp3
		Igfbp4
		Igsf8
		Ikbip
		Il11ra1
		Il34
		Impact
		Inadl
		Inpp5a
		Inpp5j
		Insig2
		Ints8
		Ipo8
		Iqcb1
		Iqsec2
		Iscu
		Ispd
		Itgb1bp1..2
		Itm2c
		Izumo4
		Jun
		Kat7
		Katnal2
		Kcnab2
		Kcnb1
		Kcnc2
		Kcnc4
		Kcnk1
		Kcnma1
		Kcnt1
		Khdrbs3
		Khnyn
		Kif17
		Klf9
		Klhdc1
		Klhl11
		Krt222
		Kxd1
		L3mbtl2..1
		Large
		Ldha
		Ldhb
		Ldhd
		Leprel4
		Letm2
		Lgals3bp
		Lgals8
		Lgi3
		Lgmn
		Lhfpl5
		Lias
		Lin52
		Lin7b
		Lingo2..1
		Lipa
		Lmbrd1
		Lnpep
		Lpcat4
		Lpgat1
		Lrfn5
		Lrpap1
		Lrrc24
		Lrrc4c
		Lrrtm1
		Lrrtm3
		Lrtm2
		Lsmd1
		Ltbp3
		Luzp1
		Luzp2
		Ly6e
		Lynx1
		Lypd1
		Lyrm1
		Lysmd2
		M6pr
		Mal2
		Man2b2
		Map1a
		Map2k1
		Map2k4
		Map4k2
		Map7d2
		Mapk10
		Mapk1ip1
		2002-03-01
		2002-03-01
		Matk
		Mavs
		Mbnl2
		Mccc2
		Mcee
		Mcfd2
		Mctp1
		Mdh1
		Mdn1
		Me3..1
		Med21
		Metrnl
		Mettl1
		Mettl5
		Mfsd5
		Mid2
		Mkks
		Mlycd
		Mmgt2
		Mmp17
		Mob2
		Morn2
		Mpdz
		Mpg
		Mpp1
		Mpped1
		Mpv17
		Mrap2
		Mreg
		Mrfap1
		Mrpl10
		Mrpl17
		Mrpl19
		Mrpl38
		Mrpl40
		Mrpl46
		Mrpl55
		Mrps14
		Mrps16
		Mrps25
		Mrps27
		Mrps35
		Mt1
		Mt3
		Mtcp1..1
		Mtfp1
		Mtfr1
		Mtg1
		Mthfd1
		Mthfsd
		Mul1
		Mum1l1
		Mycbp
		Myg1
		Mypop..2
		N4bp2l1
		N6amt2
		Naa20
		Naa60..1
		Naaa
		Nabp1
		Naga
		Nap1l2
		Nap1l5
		Napa
		Napb
		Napg
		Nars
		Nat14
		Nat8l
		Nat9
		Ncam2
		Ncdn
		Nceh1
		Nckipsd
		Ncoa7
		Ndrg3
		Ndrg4
		Ndufaf1
		Ndufaf5
		Ndufaf6
		Ndufs7
		Ndufv1
		Nebl
		Necab1
		Necab2
		Necab3
		Necap1
		Nefh
		Nek6
		Nenf
		Neu1
		Nfatc2
		Nfil3
		Nfkbil1
		Nfs1
		Ngb
		Ngef
		Ngly1
		Nhlrc1
		Ninj1
		Nipal3
		Nkiras1
		Nkrf
		Nmd3
		Nme5
		Nol3
		Nom1
		Nprl2
		Nptn
		Nqo2
		Nr1d1
		Nr1d2
		Nr1h2
		Nr2f6..1
		Nr3c1
		Nr4a1
		Nrip2
		Nrip3
		Nrn1
		Nrsn1
		Nrsn2
		Nrxn1
		Nsf
		Nsmce4a
		Nt5m
		Ntpcr
		Nudcd1
		Nudt16
		Nudt18
		Nudt19
		Nudt9
		Nxph4
		Nxt2
		Oat
		Ogdhl
		Ogfod1
		Ogfod2
		Olfm3
		Omg
		Orc5
		Osbpl1a
		Osbpl3
		Oscp1
		Osgepl1
		Ostm1
		Oxr1
		P4htm
		Pacsin1
		Pacsin2
		Paip2b
		Pamr1
		Paqr7
		Pard6a
		Parm1
		Pcbd1
		Pcbd2
		Pcbp3
		Pcca
		Pcmt1
		Pcmtd1
		Pcmtd2
		Pcsk1
		Pde1a
		Pde1b
		Pde2a
		Pde4a
		Pde4d..2
		Pde8b
		Pdgfa
		Pdha1
		Pdk2
		Pdxdc1
		Pdxk
		Pdxp
		Pdzd11
		Pea15a
		Pef1
		Peg3
		Peli3
		Per1
		Per3
		Pet112
		Pex11b
		Pex5l
		Pex7
		Pfkm
		Pfkp
		Pgam1
		Pgap2
		Pgk1
		Pgm2
		Pgp
		Phkg2
		Phlda3
		Phyh
		Phyhip
		Pik3ip1
		Pim2
		Pink1
		Pithd1
		Pitpnm1
		Pja2
		Pkm
		Pkp4
		Pla2g7
		Plcxd1
		Plcxd2
		Pld3
		Plekhb2
		Plekhg5
		Plk5
		Pls3
		Plvap
		Plxdc1
		Pmm1
		Pnck
		Pnkd
		Pnmal1
		Pnpo
		Poglut1
		Polr3h
		Pomgnt2
		Ppa2
		Ppap2a
		Ppap2c
		Ppapdc1a
		Ppapdc3
		Ppargc1a
		Ppcs
		Ppif
		Ppil3
		Ppip5k1
		Ppm1k
		Ppp1r12c
		Ppp1r15a
		Ppt1
		Praf2
		Prdx3
		Prdx5
		Prepl
		Prickle1
		Prkar1b
		Prkce
		Prkcg
		Prnp
		Prosc
		Prps1
		Prr13
		Prr24
		Prss12
		Prune2
		Psd3
		Psen2
		Psmb10
		Pstk
		Ptcd3
		Ptgr2
		Ptprn
		Ptprr
		Pttg1
		Pura
		Purb
		Pycr2
		Qdpr
		Rab11fip5
		Rab21
		Rab26
		Rab27b
		Rab28
		Rab36
		Rab3a
		Rab3gap1
		Rab4a
		Rabggtb
		Rabl5
		Rad23a
		Rad51d
		Ralyl..1
		Ralyl..2
		Ranbp9
		Rap1gap
		Rap1gds1
		Rasd2
		Rasgef1a
		Rasgrf1
		Rasgrf2
		Rasgrp1
		Rasgrp2
		Rassf5
		Rbfox1
		Rbm43
		Rbm48
		Rbp4
		Rcan2
		Rce1
		Rcl1
		Rcn1
		Rdh14
		Rell2
		Rerg
		Resp18
		Rexo4
		Rfk
		Rfxank
		Rgl1
		Rgs10
		Rgs17
		Rgs19
		Rgs4
		Rgs7
		Rgs7bp
		Rhbdd2
		Rhbdl1
		Rhof
		Rhot2..1
		Ric3
		Rilpl1
		Rit2
		Rmdn3
		Rmnd5a
		Rnaseh2a
		Rnaseh2b
		Rnd1
		Rnf121
		Rnf128
		Rnf13
		Rnf138rt1
		Rnf157
		Rnf208
		Rnf220
		Rnf34
		Rnf6
		Rnh1
		Rnmtl1
		Rogdi
		Rora
		Rpa2
		Rpain
		Rpap2
		Rpl24
		Rpp25
		Rpp25l
		Rpusd1
		Rragc
		Rrm2b
		Rsph4a
		Rsrc1
		Rtn4
		Rufy1
		Rwdd2a
		Sacm1l
		Sat1
		Sat2
		Sbds
		Scg2
		Scn1a
		Scn1b
		Scn2b
		Sdcbp
		Sdf2
		Sdha
		Sdr39u1
		Sec11c
		Sec14l4
		Selm
		Sephs2
		"Sept4"
		"Sept8"
		Sergef
		Serpinb6a
		Serpine2
		Sesn1
		Sesn2
		Sez6l2
		Sgpp1
		Sgsm1
		Sh3gl2
		Shisa5
		Siae
		Sidt1
		Sigmar1
		Sil1
		Sipa1
		Sirpa
		Sirt3
		Sirt4
		Siva1
		Six5
		Slc12a5
		Slc16a1
		Slc16a11
		Slc17a5
		Slc17a6
		Slc18b1
		Slc19a2
		Slc1a1
		Slc1a6
		Slc20a2
		Slc23a2
		Slc24a2
		Slc24a3
		Slc25a12
		Slc25a14
		Slc25a19
		Slc25a33
		Slc25a38
		Slc25a40
		Slc25a42
		Slc25a5
		Slc27a2
		Slc29a2
		Slc2a13
		Slc2a3
		Slc2a6
		Slc30a9
		Slc33a1
		Slc35f4..1
		Slc35f6
		Slc35g2
		Slc4a10
		Slc50a1
		Slc6a1
		Slc6a17
		Slc6a7
		Slc7a14
		Slc7a3
		Slc7a4
		Slc9a3
		Slitrk4
		Smim1
		Smim12
		Smim13
		Smim17
		Smim19
		Smoc1
		Smyd2
		Smyd3
		Snap25
		Snapc5
		Sncb
		Snph
		Snrk
		Snrpn
		Snta1
		Snupn
		Snx10
		Snx21
		Snx25
		Snx32
		Snx5
		Socs5
		Sod1
		Sord
		Sorl1
		Sparcl1
		Spata2l
		Spcs1
		Sphkap
		Spin2c
		Spock3
		Spr
		Spry4
		Spryd3
		Spryd7
		Spsb2
		Sqstm1
		Srp54c
		Srp9
		Srxn1
		Ssx2ip
		St3gal5
		St6galnac4
		St6galnac6
		Stambpl1
		Stat1
		Stim1
		Stip1
		Stk19
		Stoml2
		Stx18
		Stx1b
		Stxbp5l
		Sucla2
		Sult4a1
		Sumf1
		Surf1
		Surf2
		Susd4
		Sv2a
		Sv2b
		Svip
		Syn2
		Syndig1l
		Syngr1
		Syngr3
		Synj1
		Synpr
		Syp
		Syt12
		Syt5
		Sytl2
		Tango2
		Tank
		Tapbp
		Tasp1
		Tatdn3
		Tcaim
		Tcea2
		Tceal1
		Tceal3
		Tceal5
		Tceal6
		Tdrd7
		Tef
		Tekt5
		Terf1
		Tex264
		Tfb1m
		Tfr2
		Tgoln1
		Thy1
		Thyn1
		Timm17a
		Timm9
		Timp2
		Tk2
		Tmbim4
		Tmed3
		Tmem106b
		Tmem107
		Tmem109
		Tmem126b
		Tmem129
		Tmem130
		Tmem141
		Tmem14a
		Tmem151a
		Tmem159
		Tmem175
		Tmem179
		Tmem180
		Tmem191c
		Tmem192
		Tmem196
		Tmem199
		Tmem205
		Tmem218
		Tmem222
		Tmem25
		Tmem38a
		Tmem41a
		Tmem47
		Tmem5
		Tmem50b
		Tmem53
		Tmem59l
		Tmem60
		Tmem62
		Tmem66
		Tmem70
		Tmem91
		Tmem97
		Tmie
		Tmx2
		Tmx3
		Tnc
		Tnip2
		Toe1
		Tomm40l
		Top1mt
		Tor1b
		Tpd52l1
		Tpi1
		Tpp1
		Tppp
		Tpra1
		Tprkb
		Tpst2
		Trap1
		Trappc13..1
		Trappc9
		Trim23
		Trim66
		Triqk
		Trmt1
		Trmu
		Trnp1
		Trp53i13
		Trpt1
		Tspan17
		Tspan2
		Tspan33
		Tspan7
		Tspyl2
		Tsr2
		Tstd3
		Ttc33
		Ttc39a
		Ttc7b
		Ttll7
		Ttyh1
		Tuba4a
		Tubg2
		Txndc15
		Tyw5
		Uap1l1
		Ube2e2
		Ube2ql1
		Ubl3
		Ubl4
		Ublcp1
		Ubxn2a
		Uchl5
		Uckl1
		Ucp2
		Ufsp1
		Ufsp2
		Uhmk1
		Uimc1
		Unc80
		Uqcc1
		Uqcr10
		Usp29
		Usp8
		Vamp1
		Vamp4
		Vegfb
		Vgf
		Vmn2r29
		Vrk3
		Vsnl1
		Vstm2a
		Vstm2b
		Vstm5
		Vwa1
		Vwa5a
		Vwa5b1
		Wbp2
		Wdr35
		Wdr53
		Wdr54
		Wdsub1
		Wfs1
		Wwox
		Xrcc6bp1
		Xxylt1
		Yars2
		Yif1a
		Yipf1
		Yjefn3
		Ypel3
		Zbtb4
		Zcchc10
		Zcchc17
		Zfp239
		Zfp365
		Zfp385b
		Zfp467
		Zfp612
		Zfp667
		Zfp688
		Zfp771
		Zfp777
		Zfp788
		Zfp931
		Zfp932
		Zfp941
		Zfp943
		Zkscan16
		Zmat1
		Zmat2
		Znhit3
		Zscan26
		Zswim1
		Zswim7
		Zwint
		0610011F06Rik
		1110032A03Rik
		1700037H04Rik
		1810009A15Rik
		1810043H04Rik
		2310045N01Rik..1
		2610044O15Rik8
		2700089E24Rik
		2700097O09Rik
		3632451O06Rik
		4632415L05Rik
		Abt1
		Acss2
		Actr8
		Acyp1
		Adal
		Adi1
		Adprm
		Akr1b10
		Akr1e1
		Alox8
		Ankrd40
		Apba3
		Apmap
		Asah2
		Asph
		Atg10
		Atg13
		Atg4d
		Aurkaip1
		Avpi1
		BC030336
		Bccip
		Bcl7b
		Bcs1l
		C1rl
		Cacng3
		Ccdc117
		Ccdc137
		Ccl25..1
		Ccndbp1
		Cd151
		Cd164
		Cd59a
		Cdadc1
		Cdpf1
		Celsr2
		Cgrrf1
		Chchd7
		Chordc1
		Chp1
		Cldn12
		Clpp
		Cmc2
		Coasy
		Commd6
		Coq10b
		Coro6
		Cox14
		Cox7a1
		Cpne9
		Crebrf
		Crlf3
		Crtac1
		Cxx1c
		Cyb5d1
		Cyb5r1
		Ddit3
		Ddt
		Dedd2
		Dexi
		Dhodh
		Dkc1
		Dnajb9
		Dnajc12
		Dnajc28
		Dnajc4
		Dph5
		Dpp10
		Dus1l
		Dusp14
		Ebp
		Ece2
		Eci1
		Ecsit
		Edil3
		Eif2b2
		Epb4.1l3
		Etfb
		Exosc5
		Fam162a
		Fam53a
		Fancc
		Fastkd2
		Fastkd3
		Fbln5
		Fbxo33
		Fgfr1op2
		Fh1
		Fkbp3
		Fkbpl
		Flt3
		Flywch1
		Fn3k
		Fn3krp
		Fosb
		Fundc1
		Fxyd1
		Fyb
		Gadd45a
		Gadd45b
		Galk2
		Gas2
		Gls2
		Gm14322
		Gm14410
		Gmpr
		Gpank1
		Gpn3
		Gpr108
		Gprc5b
		Gskip
		Gss
		Gstm5
		Gstt2
		Gzf1
		H2-T22
		Hapln4
		Hexa
		Hey1
		Hint2
		Hist1h2al
		Hltf
		Hrasls
		Hsdl2
		Hsf4
		Hspa4l
		Iah1
		Id2
		Idh3g
		Idua
		Ier3
		Ift43
		Irf3
		Isca1
		Isca2
		Ivd
		Josd2
		Junb
		Kbtbd2
		Krt76
		Laptm4b
		Ldlr
		Llph
		Loh12cr1
		Lyrm5
		Lyrm7
		Mafk
		Magi3
		Mapk8ip3
		Mat2b
		Mccc1
		Mfsd4
		Mgat3
		Mis12
		Mon1a
		Mpp5
		Mppe1
		Mrpl13
		Mrpl36
		Mrpl49
		Mrps11
		Mrps12
		Mrps34
		Mrrf
		Msra
		Msrb2
		Mterfd3
		Mto1
		Mut
		Nacc2
		Ndst4
		Ndufa10
		Ndufa12
		Ndufaf3
		Ndufb10
		Ndufb5
		Nefl
		Nhp2l1
		Npas4
		Npr2
		Nr3c2
		Nt5c
		Ntng1..1
		Nudt17
		Nudt22
		Opn3
		Ost4
		Pam
		Pank4
		Pcgf1
		Pcp4l1
		Pcx
		Pcyt2
		Pdk3
		Phospho2
		Pigz
		Pip4k2c
		Plch1
		Pmpcb
		Pnrc1
		Pold4
		Pop5
		Ppm1m
		Ppme1
		Ppp1r11
		Pptc7
		Prkag1
		Prorsd1
		Psmd14
		Ptcd2
		Rabepk
		Rabl6
		Rad52
		Rad9a
		Relt
		Rnaseh2c
		Rnf113a1
		Rpl27a
		Rpl36a
		Scfd2
		Scn7a
		Sdf2l1
		Sdf4
		Sdhaf1
		Sec22a
		Serpina3m
		Serpinb9f
		Sfxn4
		Sgpp2
		Sgtb
		Sik3
		Slc25a10
		Slc25a11
		Slc25a29
		Slc25a39
		Slc2a1
		Slc37a4
		Slc6a8
		Slmo2
		Snapin
		Snrnp25
		Snx1
		Specc1
		Spert
		Spg20
		Spns2
		Spty2d1
		Sri
		St8sia5
		Stx4a
		Suclg1
		Susd2
		Swt1
		Syt10
		Taf1a
		Tbl2
		Tcp11l2
		Tm2d3
		Tmem106c
		Tmem230
		Tubgcp5
		Twf2
		Upf2
		Urod
		Uros
		Usp11
		Utp6
		Wdr45
		Wdr83
		Wdyhv1
		Wee1
		Xrcc5
		Yipf2
		Ypel4
		Zbtb7a
		Zbtb8os
		Zc3hav1
		Zfp106
		Zfp639
		Zfp692
		Zfp869
		Zfp954
		Zmat5
		Zmym1
		Eme2..1
		Tspan12
		Yipf3
