# Supplementary material for: Single-cell RNA sequencing reveals midbrain dopamine neuron diversity emerging during mouse brain development
Source: Nat Commun. 2019 Feb 4;10:581. doi: 10.1038/s41467-019-08453-1 (PMC6362095; doi:10.1038/s41467-019-08453-1)
Supplement: Supplementary file 5 — Supplementary Data 2 [file 41467_2019_8453_MOESM5_ESM.xlsx]

## Sheet: Sheet1
All_N-Datlow,NT-Datlow_vs_rest	All_G-Datlow,GT-Datlow_vs_rest	All_AT-Dathigh_vs_rest	All_T-Dathigh_vs_rest	All_VT-Dathigh _vs_rest	All_AT-Dathigh ,T-Dathigh _vs_rest	All_T-Dathigh,AT-Dathigh ,VT-Dathigh _vs_rest	Adult_N-Datlow,NT-Datlow _vs_rest	Adult_G-Datlow,GT-Datlow_vs_rest	Adult_AT-Dathigh _vs_rest	Adult_T-Dathigh_vs_rest	Adult_AT-Dathigh ,T-Dathigh_vs_rest	Adult_T-Dathigh,AT-Dathigh ,VT-Dathigh _vs_rest	Perinatal_N-Datlow_vs_rest	Perinatal_G-Datlow_vs_rest	Perinatal_AT-Dathigh _vs_rest	Perinatal_T-Dathigh_vs_rest	Perinatal_VT-Dathigh _vs_rest	Perinatal_AT-Dathigh ,T-Dathigh_vs_rest	Perinatal_T-Dathigh,AT-Dathigh ,VT-Dathigh _vs_rest	Embryonic_N-Datlow_vs_rest	Embryonic_G-Datlow _vs_rest	Embryonic_AT-Dathigh _vs_rest	Embryonic_T-Dathigh_vs_rest	Embryonic_AT-Dathigh,T-Dathigh_vs_rest	Embryonic_T-Dathigh,AT-Dathigh ,VT-Dathigh _vs_rest
Nxph4	Gad2	Aldh1a1	Chrna4	Vip	Th	Th	Nxph4	Gad2	Aldh1a1	Cthrc1	Th	Th	Nxph4	Gad2	Aldh1a1	Vsnl1	Vip	Slc6a3	Th	Chgb	Gm14204	Snca	Chrna4	AW551984	Nnat
Slc17a6	Gm14204	Snca	Spats2l	Id4	Slc6a3	Slc10a4	C1ql1	Slc32a1	Snca	Unc5d	Ddc	Ddc	Sez6	Wnt7b	Chrna6	Gch1	Dlk1	Th	Slc10a4	Dll3	Gad2	Nfix	B630019K06Rik	Slc6a3	AW551984
C1ql1	Slc32a1	Chrna6	Gch1	Gipr	Slc10a4	Slc6a3	Slc6a1	Crhbp	Gpr83	Rph3a	Slc10a4	Slc10a4	Brinp3	Slc32a1	Snca	Spats2l	Gipr	Slc18a2	Slc6a3	Nxph4	Ndst3	Nfib	Tmsb10	Meg3	Slc6a3
Nfia	Wnt7b	Nfix	Rph3a	Prkar2b	Slc18a2	Dlk1	Slc17a6	Gm14204	Epha5	Tmeff2	Dlk1	Dlk1	Nfia	Gm14204	Nrp1	Chrna4	Pou2f2	Ddc	Dlk1	Zfp536	Slc32a1	Aldh1a1	Sema6d	Nnat	Meg3
Zfp536	Ndst3	Nrp1	3110047P20Rik	Pou2f2	Ddc	Ptpru	Tcf4	Cacna2d3	Ntm	Ap1s2	Slc18a2	Slc18a2	Slc17a6	Ndst3	Cadm1	Fxyd7	Igsf8	Slc10a4	Tmem255a	Ebf2	Gria3	Trpv1	Slc10a4	Tmem130	Tmem130
Tcf4	Crhbp	Nfib	Fgf13	Unc5b	Erc2	Cck	Nfia	Wnt7b	Avpr1a	Calm1	Nnat	Cck	Nfix	Cacng3	Nfix	Fgf13	Lmo3	Snca	Kcnip4	Igfbpl1	Wnt7b	Zbtb20..1	Tmem255a	Gm27000	Th
Sez6	Fras1	Tcf4	Vsnl1	Lmo3	Chrna6	Tmem255a	Atp5b	Chrnb3	Lpl	Dlk1	En1	Nnat	Lypd1	Cbln1	Nr4a2	Gap43	Id4	Aldh1a1	Ptpru	Gm2830	Cacng3	Fam210b	Gpc6	Th	Gm27000
Fam19a2	Nrxn3	Cdh11	Sez6l	Begain	Cck	Kcnip4	Fam19a2	Runx1t1	Cdh8	Cacna2d3	Tmem255a	En1	Rmst..1	Ntng1..1	Epha5	3110047P20Rik	Syn2	Erc2	Ctnna1	Uncx	Lrrn3	Tcf12	3110047P20Rik	Slc10a4	Slc10a4
Necab1	Ntng1..1	Cbln4	Sema6d	Snhg11	Nnat	Grik3	Got1	Htr2c	Dpp6	Sema5b	Cck	Tmem255a	Nova1	Zeb2	Cdh11	2900011O08Rik	Unc5b	Chrnb3	En1	Gm2694	Pid1	Atp1a1	Mif	Ptpru	Ptpru
Edil3	Ebf3	Epha5	Apba1	Negr1	Gfra1	Zfhx3	Atp6v1g2	Ndst3	Adcyap1	Gabrq	Slc6a3	Slc6a3	Zfp536	Nrep	Nfib	Arhgdig	Prkar2b	Chrna6	Drd2	Tmem163	Ebf2	Chrna6	Sema5b	Tspan7	Tspan7
Slit2	Cacng3	Avpr1a	Pbx3	Zfp804a	Grik3	Slc18a2	Gm4707	Mgat4c	Kcnab1	Gm12470	Eef1a1	Cst3	Fam19a2	B3gat1	Tcf4	Ctxn2	Zfp804a	Gfra1	Cck	Pdzrn3	Adora1	Tubb2b	Fgf13	Kcnip4	Gap43
Epb4.1l3	Cbln1	Ntn1	Gucy2c	Syn2	Dlk1	Nnat	Sez6	Plcl1	Ankrd34b	Slc7a14	Itm2c	Zfhx3	Fat1	Nrxn3	Lmo4	S100a10	Nrsn1	Sdc2	Grik3	Slc17a6	Nova1	Igfbp2	Gm10169	Resp18	Kcnip4
Igsf8	Gria3	Zbtb20..1	Sema5b	Ebf1..2	Gap43	En1	Nfix	Ptprq	Cbln4	Ssbp2	Zfhx3	Itm2c	Nfib	Ebf3	Ntn1	Apba1	Begain	Nnat	Cpne7	Ddah2	Runx1t1	Kcnip4	Csmd2	Atp1b1	Ddc
Lypd1	Ntng1..2	Tcf12	S100a10	Igsf8	Aldh1a1	Cpne7	Nfib	Nrxn3	Tcf4	Fam114a1	Cst3	Eef1a1	Neurod1	Fras1	Neto2	Gm27031	Tdh	Gch1	Slc18a2	Sez6	Tspan13	Nrp1	Mtmr9	Tmem255a	Atp1b1
Atp5a1	Runx1t1	Cadm1	Dhrs3	Spock1	Sdc2	Drd2	Tpi1	Fras1	Nfix	Syn2	Gch1	Bex2	G430095P16Rik	Runx1t1	Fut8	Gng4	Negr1	Klhl13	Ddc	St18	Erbb4	Scg2		Zcchc12	Resp18
3010003L10Rik	Plcl1	Kcnab1	2900011O08Rik	Gnas	Kcnn3	Ddc	Slit2	Ebf3	Csf2rb2	Rprm	Bex2	Gch1	Slc6a1	Avpr1a	Gfra1	Spock3	Nrn1	Fgf13	Zfhx3	Carhsp1	Cdh6	Rasgef1b		Gap43	Tmem255a
Rmst..1	Adarb2	Trpv1	Myl6	Mical2	En1	Uchl1..1	Ckmt1	Ntng1..1	Cdh13	Plxnc1	Ret	Uchl1..1	Csf2rb2	Rnf152	Cbln4	Tubb2a	Unc5d	Slc1a2	Klhl13	Nrn1	Mest	Nhlh2		Grik3	Fxyd6
Slc6a1	Avpr1a	Scg2	B630019K06Rik	Col6a5	Agpat4	Dmrtb1	Pde4a	Rgs10	Slc17a6	Bdnf	Ntsr1	Ntsr1	Grin3a	Nova1	Erbb4	Cx3cl1	Calb1	Cbln4	Pcdh8	Lmx1a	Slc25a5	H3f3b		Chrna6	Chrna6
Nfib	Lrrn3	Otx2	Cacna2d3	Unc5d	Mob3b	AW551984	Mtfp1	Adarb2	Syt17	Ryr3	Cpne7	Cpne7	Col6a6	Pbx3	Ntm	Atp6v0c	Gnas	Lmo4	Dmrtb1	Traf4	Fras1	Avpr1a		Ddc	Zcchc12
Grik2	Adora1	Lmo4	Ap1s2	Gm20721	Kcnip4	Erc2	Zfp536	Ghsr	Chrna6	Lsamp	Syt1	Ret	Tcf4	Nkain2..1	Dbn1	Klhl1	Ebf1..2	Ntn1	Gfra1	B3gat1	Serpine2	Comt		Fxyd6	Erc2
Nefl	Ebf2	Gfra1	Tmem255a	Nrn1	Fgf13	Bex2	Nrn1	Wnt5a	Pcdh15..1	Slitrk1	Uchl1..1	Syt1	C1ql1	Ntng1..2	Chrnb3	Tuba1b	Col6a5	Mob3b	Itm2c	Sorcs3	Zeb2	Tcf4		Erc2	Grik3
Atp5b	Kit	Nhlh2	Fat4	Dlk1	Ptpru	Cotl1	Prdx5	Nrep	Chrm5	Prdx6	Gap43	Drd2	Grik2	Phlda1	Csf2rb2	Gm15487	Mgat5	Kcnn3	Prr16	Nfia	Ebf3	Gm8203		Pcp4	Pcp4
Adcyap1	Rnf152	Fut8	Spock3	Rnd3	Tmem255a	Ctnna1	Chchd10	Gria3	Nhlh2	Atp2b1	Erc2	Gap43	Rbfox1	Gm2694	Tcf12	Atp5b	Syt1	Syt17	Gm20700	Hepacam2	Nrxn3	Cck		Slc18a2	Dlk1
Nrn1	Nova1	Chrm5	Tmeff2	Cdkn1a	Chrnb3	Gm20700	Atp5a1	Ralyl..2	Ebf1..2	Pea15a	Drd2	Grik3	Gpr39..1	Mdh1	Trpv1	Oprk1	Sh3glb2	Agpat4	C130021I20Rik	Nrep	Gm20642	5730480H06Rik		Cntnap4	Uchl1..1
Ckb	Cacna2d3	Dpp6	Fxyd7	Ppp3ca	Uchl1..1	Sez6l	Adamts2	Ntng1..2	Dll3	Calb2	Calb1	Erc2	Edil3	Lrrn3	Zbtb20..1	Cend1	Rspo3	Tuba1a	Pcp4	Epb4.1l3	Wnt5a	Cbln4		Dlk1	Cntnap4
Brinp3	Wnt5a	Kcnip1	Plcxd2	Tdh	Slc1a2	Sdc2	Gng13	Pld1	Zfp385b	Epb4.1l4a	Zwint	Calb1	Mab21l1	Nrxn1	Pitx3	Ntf3	Ppp3ca	Foxp2	Syt1	Gm9791	Crhbp	Psmd4		Zfhx3	Slc18a2
Gm12892	Pid1	Mcc	Klhl1	Sulf2	Sez6l	Prr16	Sv2b	Gabra1	Elovl3	Npw	Grik3	Sdc2	Chd7	Lrrn1	Cd24a	Myl6	Spock1	Neto2	Tppp3	Igsf8	Ccdc23	Parva		Dab1	Cdh4
Gm4707	Zeb2	Csf2rb2	Pdia5	Calb1	Gch1	Vat1	Lypd1	Lrrn3	Elmo1	Dnajc3	Sdc2	Zwint	Scg2	Hpca	Kit	Lrfn5	Itm2c	Chrna4	Shisa9	Gm6485		Chrm5		Cdh4	Zfhx3
Tmem163	Cdh6	Ntm	Mif	Cited2	Snca	Syt1	Sparcl1	Cbln1	Otx2	Nnat	Gm20700	Gm20700	Gm2694	Fgf10	E130308A19Rik	Gde1	Atp6v1b2	Cck	Sdc2	Sh3bgrl		G430095P16Rik		5730480H06Rik	Dab1
Sv2b	Ptprq	Adcyap1	Adarb2	Mgat5	Zfhx3	Gap43	Adcyap1	Arhgap20	Serpine2	Spock3	Gm13456	Kcnip4	Ust	Epb4.1l3	Kcnip1	Gucy2c	Gm13929	Tle3	Pbx1	3010003L10Rik		Cdh11		Uchl1..1	Kcnn3
Nfix	Mgat4c	Chrnb3	Tox2	Rasal1	Scn3b	Pcp4	Slc25a3	Nebl	Ppp1r17	Uchl1..1	Tppp3	Tppp3	Ppp1r14c	Asic2	Mob3b	Tmem255a	Anxa5	Grik3	Dynlt1-ps1	Gm6421				Stmn4	Cotl1
Cacna2d1	Pbx3	Neto2	Gpr26	Sstr1	Cbln4	Chrna6	Slc25a5	Ssbp2	Ntn1	Gch1	Kcnip4	Gm13456	Tmem163	Sulf1	Kcnab1	Calm1	Zfhx2	Klhl1	Whrn	Slit2				Kcnn3	5730480H06Rik
Mab21l1	Epb4.1l3	Gpr83	Gng3	Nrsn1	Cotl1	Gfra1	Amn	Ryr3	Nfib	Gm2694	Sez6l	Agpat4	Pcdh17	Crhbp	Wnt5a	Rph3a	Gm20721	Tubb5	Cadps2	Ckb				Cotl1	Cck
Nos1	B3gat1	G430095P16Rik	Slitrk4	Oxtr	Klhl13	Agpat4	Kcnc4	Kcnk9	Nrp1	Ldb2	Agpat4	Sez6l	Epb4.1l3	Adarb2	Scg2	Syt17	Sstr1	Pdzrn4	Nnat	Tcf12				Gfra1	Gfra1
Gpr98	Arhgap20	Erbb4	Slc10a4	St8sia4	Cpne7	Aldh1a1	Necab1	Lrrc3b	Nap1l5	Cacng5	Tuba1a	Gfra1	Apba2	Cdh6	Otx2	Sema6d	Clu	Stmn1	Calb1	E130114P18Rik				Cck	Stmn4
Rbfox1	Htr2c	Kit	Tmcc3	Fam19a1	Pdzrn4	Kcnn3	Efhd2	Grik1	Cdh11		Gfra1	Tuba1a	Sdk2	Tmsb4x	Avpr1a	Vgf	Cited2	Pitx3	Tle3	Qsox1				Cacna1e	Chrna4
Rasgrf1	Gm2694	Kcnn3	Sepw1	Gm13929	Rbms3	Tppp3	Idh3a	Pid1	Paqr8		Vat1	Vat1	Necab1	Kit	Flrt3..3	Pcdh19	Fam46a	Lrrc3b	Gch1	Paxip1				Chrna4	Cacna1e
Slc25a5	Megf11	Nr4a2	Slc8a1	Ncam2	Cdh13	Klhl13	Nos1	Rasgrf1	Neto2		Atp6v1g1	Gm27031	Ncam2	Gria3	EGFP	Mllt11	Rab27b	Kcnab1	Aldh1a1	Gm7110				Dmrtb1	Dmrtb1
Luzp1	Erbb4	Comt	Vwc2l	Syt1	Ddah1	Ly6h	Gpr98	Kit	Dmd		Chrna6	Chrna6	Gm3764	Wnt5a	Igfbp2	Clstn2	Rnd3	Scn3b	Rph3a	Rpl13a				Cbln4	Rbms3
Dmrta2	Serpini1	Elmo1	Gm10080	Tmem191c	Ntn1	5730480H06Rik	Cox5a	Asap1	Morf4l2		Gm27031	Atp6v1g1	2810055G20Rik	Tenm1	Grp	Plcxd2	Mbnl3	Rbms3	Camk2n1	Pam				Grin2b	Cbln4
Nxph1	Sulf1	Parva	Nrxn3	Rspo3	Cdh4	Ret	Hrh3	Rgs17	3632451O06Rik		Amotl1	S100a10	Prkcb	Ebf2	Dpp6	Sez6l	Pik3r1	Erbb4	Cyb561	Gm11478				Rbms3	Grin2b
Pkm	Grik1	Grp	Arxes2	Fstl4	Ntsr1	Pdzrn4	Syn2	Sulf1	Bap1		Akr1b3	Akr1b3	Gm6977	Vstm2a	Mcc	Ache	Snhg11	Ntsr1	Ret	Rps3				L1cam	L1cam
Ier2	Nrxn1	KCTD12	Calm2	Vat1	Dmrtb1	Ddah1	Cnr1	Rnf152	Chek2		S100a10	Amotl1	Slit2	Gm20642	Ddc	Psd3	Kitl	Tmem255a	Gnas	Gm7332				Tenm1	Tenm1
Fat1	Nkain2..1	Cdh8	Zfhx3	Mbnl3	Neto2	Ntsr1	Ndrg2	Ldb2	Nxph3		Gm11223	Kcnd3	Ptprm	Chst2	Cacna1e	Lypd1	Mical2	Gm11223	Ntsr1	Elmo1				Pdzrn4	Sdc2
Sparcl1	Phlda1	Cdh13	Prelid1	Col4a2	Cacna1e	Akr1b3	Idh3b	Calm1	Cckar		Prmt2	Slc39a4	Man1a	Plcl1	Kirrel3	Rap1gds1	Oxtr	B3galt1	Tmem176b	Gm5778				Rcan2	Pdzrn4
Neurod1	Ppp1r16b	Igfbp2	Dlk1	Kitl	Syt17	Cntnap4	Ak1	Avpr1a	Sdcbp		Kcnd3	Gstp1	3010003L10Rik	Cntnap2	Malat1	Ap1s2	Ckmt1	Eef1a1	Oprk1	Gm12892				Sdc2	Epha10
Thy1	Chrm2	Nfia	Bcl11a	Ptn	Pcp4	Slc1a2	Prkcb	Stmn2	Kcnip1		6330403K07Rik	Gm11223	Fth1	Arhgap20	Nedd4l	Socs2	Prdx4	S100a10	Agpat4	Mab21l1				Cdh13	Cdh13
Chd7	Sh3rf1	Lpl	Gm7308	Wnt4	AW551984	Scn3b	Chd7	Cpne4	Adrb3		Ache	Ajap1	Kcnmb2	Atp9a	Ptma	Arxes2	Gpr22	Oprk1	Cbln4	Ntng2..1				Nyap2	Mob3b
Gng13	Asic2	Syt17	Rprm	Pik3r1	Zcchc12	Cdc42ep3	Gpr149	2810011L19Rik			Gstp1	Cadps2	Mpc1-ps	Itga11	Stmn1	Arxes1	Lphn2	Cdh13	Slc1a2	Cbln1				Csmd1	Rcan2
Got1	Glce	Mob3b	Oprk1	Sh3glb2	Foxp2	Gch1	A030009H04Rik	Erbb4			Cystm1	Resp18	Igf1	Ppargc1a	Gm8203	Slitrk4	Lmo1	Cotl1	Pcsk6	Micu1				Epha10	Ctnna1
Egr1	Chst2	Gm8203	Robo2	Isyna1	Chrna4	Shisa9	Atp1a3	Slc35d3			Gm26924	Fstl5	Cdh18	Megf11	KCTD12	Ntsr1	Isyna1	Gap43	Tox2	Nhlh2				Scn9a	Scn3b
Pam	Rgs10	Pcdh15..1	Bdnf	Adamts2	Ctnna1	Cadm1	Arpp21	Gm12470			Resp18	Gm26924	RMST_10	Slc25a5	Arf2	Fat4	Nrsn2	Pbx1	Sulf2	Chd7				Ctnna1	Csmd1
Nova1	9330158H04Rik	Scg3	Cend1	Rab27b	Drd2	Mob3b	Ppif	Nap1l5			Ajap1	Cplx2	Asic2	Htr2c	Pcdh15..1	Pbx3	Ncam2	Gas7	Gm27031	H3f3a				Scn3b	Scn9a
Chchd2	Tmeff2	Nedd4l	Lsamp	Fam46a	Tle3	Calb1	Rbfox1	Pbx3			Cadps2	6330403K07Rik	Dock4	Chrm2	Nhlh2	Slc35f1	St8sia4	En1	Pdzrn4	Ddr1				Akr1b3	Akr1b3
Atp5j	Ryr3	Pitx3	Cacng3	Myadm	Bex2	Pcdh8	Gm5421	Lphn3			Ptprn	Cpq	Ccnl2	Cacna2d3	Plxnd1	Tspan7	Pcbd1	Luzp2	5730480H06Rik	Tcf4				Mob3b	Nyap2
Cend1	Edil3	Ncald	Cadps2	Vwa5b2	S100a10	Cbln4	Cend1	B630019K06Rik			Fstl5	Cystm1	Sox9	Serpini1	Tenm2	Tacr3	Vat1	Cldn1	Vat1	Ppp1r14b				Syt17	Tuba1b
Tpi1	Gm20642	Itga11	Ptprz1	Prdx4	Eef1a1	Cd200	Aco2	Nek11			Slc39a4	Ache	Zfp385b	Nkain2..2	Gm4617	Slc7a3	Myadm	Hn1	Bdnf	Cacna2d1				Magee1	Trank1
Gm2830	Grid1	Lrrn1	Ctxn2	Lphn2	Cldn1	Gm27031	Scn1b	Lin7a			Stmn1	Prmt2	Kcnn2	Lin7a	Gpr83	Cadps2	Tagln3	Amotl1	Erc2	6530402F18Rik				Dmtn	Cadm1
Gm12350	Lin7a	Cacna1e	Fam196a	Spint2	Prr16	Jup	Cyc1	Dtna			Cplx2	Ptprn	Ube2e3	B3galt2	Map2	Rac3	Fstl4	Nos1ap	Cdh22	Foxa1				Trank1	Magee1
Aldoa	B3galt2	Cdk14	Ntf3	Atp1b2	Stmn1	Chrnb3	Mdh1	Adora1			Gaa	Nos1ap	Mdga2..1	Wdpcp	G430095P16Rik	Ldha	Rit2	Mcc	Cdkn1a	Podxl2..1				Ablim3	Dmtn
Mtfp1	5031439G07Rik	Elovl3	Hist3h2a	Tagln2	Pbx1	Ajap1	Bcam	Tmsb4x			Rps26	Oprk1	Pdzrn3	Cntn2	Nrep	Ddah1	Tmem130	Ddah1	Lrrtm2	Rmst..1				Cadm1	Ablim3
Prdx5	Rtn1	Plxnd1	Rab3c	Tmem130	Dab1	St8sia2	Nxph1	Tmem91			As3mt	Stmn1	Stxbp6	Kcnn2	Cdh8	Stmn3	Tpst1	Fut8	Begain	Neurod1				Jup	Jup
Nr2f2	Nanos1	Cck	Psd3	Lrrn3	Kcnab1	Cdkn1a	Nsf	Ptprd			Gng4	Cntnap4	Cdh10	C1ql3	Adcyap1	Vwc2l	Adamts2	Sez6l	Ajap1	Tagln3				Tuba1b	Syt17
Ust	Fat3	Epha10	Gm10169	Nptxr	Nrp1	Stx7	Fndc5	Cd83			Spint2	As3mt	Atp5a1	C130071C03Rik	Kcnn3	Map1lc3a	Ptprn	Cadps2	Tsc22d1	Phf21b				Caly	Stx7
RMST_10	C1ql3	Kirrel3	Ldb2	Mxra7	Nos1ap	Cacnb3	Calca	Mmd			Nos1ap	Gm13453	Igsf8	Slc17a6	Slc1a2	Yif1b	Rasal1	Tspan7	Chrnb3	Rnd3				Robo2	Bex2
Prkcb	Asap1	Aldh1a7	Gap43	Rap1gap	Akr1b3	Smpd3	Mdh2	Chrna6			Cpq	Ghr	Dmrta2	Igsf3	En2	Adarb2	Itm2b	Ctnna1	Elovl3	Acpl2				Hap1	Fxyd7
Ebf2	Tenm1	Chd7	Fam155a	Pcdh9	Cacnb3	Cldn1	Ndufb5	Scn2b			Gm4202	Rps26	Mpc1	9330158H04Rik	Rgma	Snap25	Epb4.1l3	Dpysl3	Pitx3	Nfib				Stx7	Caly
Aldoart1	Nog	Gm12184	Dkk3	Mapk3	Gab2	Rph3a	Cyp46a1	Chrm2			Ddah1	Gng4	Igsf21	Aldoart1	Lrrn1	Cntnap2	Wnt4	Cacnb3	Tubb5	Cdk4				Klhl13	Rtn1
Zfp385b	Elovl6	Sdc2	Txn1	Lmo1	Oprk1	Gab2	Phlda3	9330158H04Rik			Cntnap4	Spint2	Dbi	Grik1	Erc2	Rprm	Tagln2	Flrt3..3	Kctd6	Edil3				Fxyd7	Hap1
Hpcal1	Slc25a5	Rasgef1b	Rbms3	Syt9	Gm11223	Cacna1e	Cox4i1	Gstm1			Oprk1	Ddah1	Celf2..1	Rasgrp2	Gas7	Nrxn3	Prkcd	Prdx2	Lmo4	Cnn3				Bex1	Chst1
Gpr149	Kcnk9	Thsd7b	Cntnap4	Zfhx2	B3galt1	Whrn	Fam81a	Grm8			Gm13453	Ly6h	Sv2b	Cend1	Ehbp1	Sfxn3	Cxxc5	Iqcj	Dbpht2	Nhlh1				Rnf112	Robo2
Gpr39..1	Tmem132e	Rmst..1	Shisa6	Prkcd	Gm20700	Fam167a	Atp5f1	Ebf2			Ly6h	Ngfrap1		1700020I14Rik	St8sia2	Rab3a	Kcnk9	Tox2	Smpd3	5430417L22Rik				Sez6l	En1
Amn	Ghsr	Ddc	Pgam1	Drd2	Cd200	Lrrc3	Ust	BC039966			Ngfrap1	Il13ra1		Bdh1	Cdk4	Bcl11a	Sorcs2	Cacna1e	Amotl1	C130071C03Rik				En1	Bex1
Fos	Gpm6a	Csf2rb	Slitrk1	Tmem181b-ps..2	Nyap2	Efnb3	Plch1	Atxn10			Ghr	Rplp1		Sh3rf1	Ybx1	Dhrs3	Atp1b2	Cpne7	B3galt1	Tubb3				Pak3	2810025M15Rik
Man1a	Cadm3	Serpine2	Atp5b	Plxna2	Epha10	Pbx1	Uqcrc1	Dnm3			Ctxn1	Ntf3		Rtn1	Hn1	Calm2	Ptprn2	Epha10	Cldn1	Stk38l				Chst1	Pak3
Igf1	Gpr26	Tmem35	Gde1	Opcml	Tppp3	Sulf2	Ier2	Megf11			Pld3	Ctxn1		Adora1	Cacnb3	Slc6a3	Tmem191c	Kcnip4	Gab2	Grik2				Cpne7	Sez6l
Dll3	Ldb2	Flrt3..3	Socs2	Osbpl1a	5730480H06Rik	Cdh4	Igf1	Pcdh17			Slc1a2	Prkca		Nog	Hnrnpdl	Grm5	Plxna2	Serpine2	Lmx1b	H3f3b				2810025M15Rik	Aldh1a1
Slc24a2	Fam19a5	E130308A19Rik	Pcdh7	Dgat2	Cdc42ep3	Dab1	Car10	Tpd52l1			Akr1a1	Slc1a2		Asap1	Gm11223	Mif	Sulf2	Comt	Nme1..1	Gm10860				Lrrtm2	Fut8
Nefm	Mest	Slc1a2	Zfp521	Cttnbp2	Tox2	Magee1	Ppargc1a	Fam84a			Rplp1	Aldh1a1		Gal3st3	Tmem35	Ntrk2	Insm1	Csmd2	Ppp1r17	Auts2..1				Bex2	Rnf112
Gm5560	Dlgap1	Smarca2	Calm1	Appl2	Cadps2	Tmem176b	Neto1	Galnt14			Nell2	Nell2		Epha5	H3f3b	Atp1a3	Ngef	Tubb3	Cplx2	Nxph3				Fut8	Pnmal2
Fth1	Dtna	2810055G20Rik	Gm27031	Rbms1	2810025M15Rik	Rbms3	Pdxk	Map1lc3b			Prkca	Mob3b		Glce	Rmst..1	Maoa	Fhad1	Dlk1	Fblim1	Prdx2				Nrp1	C1qtnf4
Junb	B630019K06Rik	Agpat4	Chchd2	Matk	Fut8	Stmn1	Gm12231	Adam33			Il13ra1	Sv2c		Actb	Chrm5	Mt3	Spint2	Mllt11	Cotl1	Prkcb				Aldh1a1	Klhl13
Aldoart2	Slc26a7	Cnr1	Cplx1	Sorcs2	Gng2	L1cam	Gm5560	Tes			Tox2	Gaa		Zfp536	Chd7	Ywhag	Cntn4	Gab2	Stx7	Nrp2				Ly6h	Ptn
Mdh2	Grm8	Cldn1	Cpne4	Gm1673	Erbb4	Spint2	Thy1	H3f3b			Fgf13	"March4"		F2r	Serpine2	Tmem151a	Vwa5b2	Rap1b	Il1rap	C1ql1				Ptn	Lrrtm2
Pcp4l1	Serpine2	Cdk2ap1	Ssbp2	Ly6h	Lrrc3b	Gm27000	Nefl	Gnb1			Rps3	Clstn2		Hs3st1	Scg3	Acot7	Fam19a1	Pcp4	Rreb1	Necab1				Plxna4	Rph3a
Cyp46a1	Nkain2..2	Ehbp1	Rapgef5	Chsy3	Ret	Prkca	Dync1i1	Bfsp2			Ctsl	Chrnb3		Aldoa	Rasal2	Txn1	Mxra7	Mchr1	Kcnn3	Hnrnpa2b1				Rtn1	Camk2a
Mbnl2	Atp9a	Wnt5a	Fam19a5	Mal2	Gm13456	Scn9a	3010003L10Rik	Sfrp2			Chrnb3	Tox2		Dlgap1	Cnr1	Slc6a15	Rwdd2a	Cdh4	Stmn1	Nefl				Pnmal2	Nrp1
Idh3b	Gm12470	Luzp2	Ube2ql1	Pcsk6	St8sia2	Cadps2	Dmrta2	Gabrg3			Cdc42ep3	Akr1a1		Calm2	Gpc2	Cplx1	Ptn	Elovl3	Plxna4	Nova1				Klf6	Arxes2
Gpi1	Ssbp2	Slc18a2	Cntnap2	Insm1	Stmn4	Tle3	Eepd1	Slitrk2			Ntf3	Cdc42ep3		Tiparp	Cck	Fabp3	Peg3	Ptpru	Tmem200a	Slc25a39				C1qtnf4	Klf6
Calca	Vcan	Ssbp3	Zfhx4	Hdac7	Prkca	Oprk1	Sdhb	Gpx1			Mob3b	6330416G13Rik		Ppp1r16b	Epha10	Gng3	Cadm2	Frmd4b	Sez6l	Actb				Igfbp5	Comt
Cdk14	RP23-442I7.1	Tenm2	Syt4	Atp6v1b2	Ajap1	Meg3	Slc24a3	Syt11			Sv2c	Fgf13		Scg2	Dact1	Dynlrb1	Rora	Ntf3	Mdm1	Cfl1				Arxes2	Cd200
Gm11966	Foxn3	Rgma	Rpl36al	Ckmt1	Cadm1	Fgf13	Aldoa	Sntg1			6330416G13Rik	Ptpru		Ptprq	Lpl	Rtn1	Cxx1c	EGFP	Cdc42ep3	Nxn				Cd200	Ly6h
Scn1b	Adcy8	Rogdi	Vcan	Fam159a	Nell2	Ppp1r17	Zfp385b	Epb4.1l4a			"March4"	5730480H06Rik		Fam3c	Cdkn1c	Ppp2r2b	Lrrn3	Il1rap	Lphn2	Bfsp2				Rph3a	Chga
Cnr1	Cntnap2	2810025M15Rik	Il13ra1	Sirpa	Rap1b	Nyap2	Mgst3	Kctd4			Ptpru	Mc3r		Gm15487	Dpysl3	Nap1l2	Ago2	Crip2	Sv2c	Zfp608				Neto2	Neto2
Slc25a3	Slc35d3	Flrt2	Gm12470	Anxa5	Csmd1	Lsamp	Ubl3	Adcy8			Aldh1a1	Ctsl		Brox	Smarca2	Nkain2..1	Adcy9	Gfra2	Gm20721	Marcksl1				Shroom2	Igfbp5
Gm1840	Fam84a	Igfbp3	Gpx1	Fhad1	Tenm1	Gm11223	C1qtnf4	Edil3			Clstn2	Rps3		Snrpn	Parva	Pcp4	Syt9	E130308A19Rik	Mob3b	Pak7				Arxes1	Plxna4
Gm6977	Myl12b	Adrb3	Ndufa4	Ptpru	Tubb5	Sgcd	Bcan	A330102I10Rik			Tmem66	Rgs2		Prkcb	Cdh4	Dync1i1	H2-Ke6..1	C130021I20Rik	Pou2f2	Gm6180				Fhl1	Slc1a2
Slc7a14	Hpca	Arf2	Auts2..1	Gucy1b3	Csmd2	Epha10	Atp5g3	Cnpy1			Scn3b	Prr16		Myl12b	Nfia	Sv2c	Rap1gap	Ehbp1	Vgf	Palm				Fgf13	Pbx1
Id2	Nefl	2610203C20Rik	Clgn	Ago2	Stx7	Atp6v1g1	Tnks	Nell2			5730480H06Rik	Tagln3		Pkia	Nnat	Pdxk	Lipa	Grp	Lrrc3b	Ebf1..2				Slc1a2	Fgf13
Cyc1	Pkia	EGFP	Nudcd3	Far2	Tuba1a	Dynlt1-ps1	AI836003	Pithd1			Rgs2	Pld3		Pid1	Cldn1	Selm	Gucy1b3	Prr16	Foxp2	Gm5830				Chga	Fhl1
G430095P16Rik	Rbfox1	Dact1	Gm12350	Tle2	Klhl1	Stmn2	Gm867	Grid1			Reep5	Celf6		Kcnk9	Podxl2..1	Caln1	Dgat2	Gm7110	Fam210b	Gm13202				Camk2a	Shisa9
Uncx	Ralyl..2	Ppp1r17	2210013O21Rik	Car11	Il1rap	Neto2	Nr2f2	Grem2			Mc3r	Scn3b		Fat3	Comt	Tpd52	Cdh2	Dtd1	Nos1ap	Egr1				Comt	Arxes1
Syn2	Atxn10	Fzd10	Hspa8	Tpst1	Rph3a	2810025M15Rik	Crtac1	Smarca2			Celf6	Izumo4		Atp6v0c	Ncam1	Tll1	Gm16439	Galntl6..2	Dtd1	Dmrta2				Khdrbs2	Ywhah
Uqcrh	Cpne4	Mia	Chd3	Cntn4	Kcnd3	Tusc3	Edil3	Cux1			Izumo4	Gm4202		Cadps	Ddah2	Fabp3-ps1	Gm6088	Gm13456	Slitrk5	Zfand3				Shisa9	Cpne7
Grin3a	Gabra1	Celf2..1	Gm5526	Rhoa	Lhfp	Fstl5	Luzp1	Tmem132e			Tagln3	Pbdc1		Rab3a	Scn3b	Bdnf	Pnoc	Tmem132b	Sphkap	Ebf3				A730017C20Rik	Shroom2
Ldhb	Vstm2a	3632451O06Rik	Lypd1	Stk32b	Mllt11	Fhl1	Ube2e3	2610017I09Rik			Pbx1	Kcnn3		Atp5o	Agpat4	Cacng3	Sntb1	Dmrtb1	Mrpl54	Cnpy1				Slc12a5	Khdrbs2
Sema5b	Cnpy1	Mc3r	Rps15	Gm6088	Rtn1	Gm26871	Rasd2	Diras2			Rpl6	Rpl6		Gabra1	Tenm1	Diras2	Pcdh9	Epha5	Akr1b3	Hist3h2a				Ppp1r1a	Nsg1
Gm5514	Gal3st3	Gm26623	Tln2	Epb4.1l3	Hn1	Zcchc12	Cox5b	Serpini1			Pbdc1	Fam167a		Ppm1e	Elmo1	Gria1	Rhoa	Fjx1	Fjx1	Ddit4				Usp14	A730017C20Rik
Ntng2..1	Fgf10	Gpr98	Gria1	Cxxc5	Jup	Nrp1	Gm11633	Tmeff2			Gng2	B230118H07Rik		Pcdh10	Sdc2	Slc18a2	Ssbp2	Pcdh8	Mical2	Mllt3				Syngr3	Ppp1r1a
Gm867	Arid5b	Dbn1	Zfhx2	Pcbd1	Ntf3	B3galt1	Eno1	Rnd3			Prr16	Pbx1		Snx27	Cdk14	Akap7	Gm12470	Csmd1	Btg2	Eif3f				Ddah1	Usp14
Fndc5	Aff2	Hs3st1	Ntrk2	Ak1	Ly6h	Il1rap	Sirt3	Gsta4			Kcnn3	Mrpl54		Fam19a5	Vim	Dkk3	Col4a2	Epha6	Mapk3	Vim				Dhrs3	Ddah1
Gm10250	Cntn2	Slit2	Gm14480	Hspa12a	Vat1	Nme1..1	Atp5g1	Glce			Apba1	Lsamp		Gm17087	Aldh1a7	Pde1b	Sgms1	Rapgef5	Spint2	Zeb2				Kirrel3	Gab2
Rasd2	Mdh1	Rpl7	Elfn1	C1qtnf4	Rplp1	Nos1ap	Alcam	Fat3			Tmem50a	Tmem50a		Tmeff2	Gng2	Rapgef2	A730017C20Rik	En2	Epha10	Pls3				Pbx1	Slc12a5
Hrh3	Tes	Vim	Gm8894	Adcy9	L1cam	Plxnc1	mmu-mir-7047	Pcdh7			Mrpl54	Apba1		Sez6	Eif4g2	Uchl1..1	Rasd1	Gng2	Casc4	Chst2				Ndfip1	Cacnb3
C130071C03Rik	Tpd52l1	Gas7	Cdr1	Shc2	Cntnap4	Sdc3	Ncdn	Gnal			Erp29	Ctnna1		Edil3	Gm11560	Gpr26	Cttnbp2	Dync1i2	Etv5	Actl6a				Gab2	Prr16
Khdrbs3	Mmd	Mab21l1	Cpne5	Tmem181b-ps..1	Ncam1	Tubb5	Scn1a	Fam65b			Cd200	Pcp4		Cadm3	Ssbp3	C230034O21Rik	Cutal	Dab1	Gm5868	Chst8				Aatk	Syngr3
Ndufb5	Inpp5f	Slc6a1	Klhl29	Cutal	Gm27031	Hn1l	Hpcal1	Nppc			Chst1	Clptm1l		Inpp5f	Gm12184	Elfn1	Chsy3	Tpd52	Dhrs3	Gm12350				Cacnb3	Ndfip1
Iscu	Thsd7a	Map2	Csmd2	Rwdd2a	Efnb3	Tox2	Sdha	Pgrmc1			Clptm1l	Erp29		Sstr2	Thsd7b	Hist3h2a	Gpc6	Parm1	Chrna4	Rnf5				Prr16	Dhrs3
Eepd1	Gm2670	Pde9a	Rplp1	Pnoc	Stmn2	Lhfp	Uqcrb	Fgf13			Lsamp	Stx3		Gm2670	"March1"	Ap2s1	Matk	Sdk1	Dusp4	Dvl3				Tmeff2	Agpat4
Ppargc1a	Chrnb3	Litaf	Cthrc1	Ptprn	Meg3	Dhrs3	Synpr	Epb4.1l3			Sod1	Prdx6		Uaca	Mapt	Lrrc55	Cacna2d1	Adrb3	Rbms3	A930011O12Rik				Pcdha2	Pcdha2
Abat	Abr	Wscd1	Gm11605	Clu	Magee1	Plxna4	Lmx1a	Ric8b			Tmem130	Tmsb10		Dtna	Elovl3	Slitrk1	Tuba4a	2810025M15Rik	Fam167a	Dnpep				Atp1a3	Tmeff2
Chchd10	Pcdh10	Cd24a	Fam114a1	Ngef	Dync1i2	Rac3	Pcyt2	Grm1			Hpcal4	Chst1		Sparc	Mfap2	Zfp428	Bnip3	Tppp3	Gm26871	Dact1				Agpat4	2900011O08Rik
Atp6v1g2	F2r	Hepacam2	Dnajc19-ps	Abcb9	Gng2-ps1	Rap1b	G430095P16Rik	Ppp1r16b			Cetn2	Itpr1		Thsd7a	Syt17	Aldoa	Hdac7	Tubb2b	Ctnnd2	Cxxc5				Lrrc55	Atp1a3
Nap1l5	AF529169	Amotl1	Pfn1	Lasp1	Syt1	Tmem200a	Brinp3	Mpped2			Rpn2	Gm8566		Gapdh	Carhsp1	Slc12a5	Dynlt1f	Tsc22d1	Cdh2	Prdx2-rs3				Nsg1	Kirrel3
Sdha	Oxa1l	Gm20687	Plcxd1	Me1	Pak3	Ablim3	Pacsin3	Sh3rf1			B230118H07Rik	Cacna1e		Gm7308	Clasp2	Gba	Arsa	Adarb2	Gucy2c	Nefm				Jph4	Jph4
Plvap	Wdpcp	Podxl2..1	Pde4d..1	Dynlt1f	Lpcat1	Stk32b	Gpr39..1	Ak5			Gm8566	Cetn2		Gm15720	Gm9800	Sncb	Cdkn1a	Drp2	1810043G02Rik	Dhcr7				Chrnb3	Gm20700
Pgk1	Sv2a	Ndst3	Nap1l2	Slc22a17	Crip2	Fxyd6	mt-Tl1	Nav3			Pcp4	Parm1		Rgs10	Ccser1	Slc8a1	Nid1	Wnt7a	3110047P20Rik	Gnb2				Ywhah	Aatk
Efcc1	Dnm3	Cdh4	Lhfp	Sntb1	Ehbp1	Chmp2b	Pdk2	Gm2694			Ubb	Tmem66		Susd4	Ogt	Cgref1	Tlk1	Pik3r3	Prkca	1810009A15Rik				2900011O08Rik	Rabif
Gm8129	Calm2	Dll3	Gm15720	Usp46	Iqcj	Wdr6	Atp5o	Uhmk1			Cacna1e	Sod1		Slc12a5	Csf2rb	Col25a1	Prune2	Rab15	Cntnap4	Mesdc2				Rabif	Lsamp
Spert	Sfrp2	Stmn1	Gm4202	Itm2b	Dpysl3	Ddost	Vdac2	Tmem178			Stx3	Vwc2l		Gm5560	Hnrnph3	Tcf25	Zkscan16	3110047P20Rik	Snap25	Golim4				Pianp	Exoc5
2010204K13Rik	F730043M19Rik	St6galnac5	Map1lc3a	Rbm11	Atp6v1g1	Celf6	Necab2	Prkar1b			Hsp90ab1	Gm13826		RP23-442I7.1	Epha6	Cpne4	Gm12844	St8sia2	Calb2	Map2				Lrrc16b	Lrrc16b
Fgf14	Timp2	H3f3b	Gria3	Tmem163	Gfra2	Foxp4	Ndrg4	Nog			Itpr1	Gng2		Dpp10	Rpl7	Gm7308	Mal2	Aldh1a7	Pde2a	Epb4.1				Exoc5	Rab3b
Gabra1	Prdm8	Sez6	Ammecr1	Fzr1	Lmo4	C130021I20Rik	Gm13629	C1ql3			Ddost	Marcks		Nceh1	Gm13456	Tox2	Osbpl1a	Nell2	Prima1	Myo1b				Gm20700	Foxp2
Gm16437	Diras2	En2	Slirp	Cadm2	Pcdh8	Tubb2a	Sema3d	Tnfrsf8			Fam167a	Rpn2		Crmp1	Sfrs18	Il13ra1	Lepr	Elmo2	Lztr1	Zbed3				Cachd1	St6galnac5
Ckmt1	Lphn3	Cckar	Otub1	Galnt18	Grp	Txn1	Me3..1	2700089E24Rik			Ctnna1	Hpcal4		Cox5a	Fam184a	Rbms3	Drd2	Rps5	Arhgef3	Trp53inp2				Lsamp	Ston2
Pla2g7	Zfp536	"March1"	Gba	Aldh4a1	Mapt	Gm5868	Smoc1	Dclk1			Rps3a1	Fam210b		Gm16439	Stmn4	Calm3	Scg5	Adamtsl2	Bex2	Gabarap				Pde4b	Pianp
Ndufa12	A330102I10Rik	Adamtsl2	Erc2	Gpr22	Shisa9	Lrrtm2	Gm13904	2810001G20Rik			Myl6	Cpne5		Slc24a3	Rpl32	Hpca	Gm1673	Rps3	Lbh	Enox1				Diras2	Nme1..2
Nsf	Gm17750	Carhsp1	Dynlrb1	Kcnk9	Smpd3	Gng2	Vamp1	Fam69a			Tmsb10	Maob		Mmd	Amotl1	Rgs8	Map2k1	Ssbp3	Cetn2	Ubqln2				Foxp2	A030009H04Rik
Zbtb7a	Syt16	Srrm4	Ndufc1	Gm12844	Nme1..1	Ppp1r1a	Grik2	Pak1			Marcks	Ddost		Bnip3	Panx1	Slc25a4	Syt5	Dcc	Lhfp	Homer3				A030009H04Rik	Lrrc55
Mdh1	Gm10860	Rgmb	Pcdh19	Dnmt3a	Ppp1r17	Stmn4	Olfm3	Nptx1			Gm13826	Srp14		Uchl5	Adcyap1r1	Pcdh18	Map4k2	Lgi1	Atp2b4	Prmt8				St6galnac5	Prrt1
Gm2694	Itga11	Pid1	Dnlz	Map4k2	Mcc	Tspan6	Isoc1	Gpr26			Prdx6	Myl6		AF529169	Rplp0	Gm10080	Usp46	Efnb3	Tmem176a	Map1lc3b				Rab3b	Eif4a2
Qdpr	1700020I14Rik	Ramp3	Dynll1	Lipa	Ghr	Arpc5	Epha8	Gpm6a			Rpl14-ps1	Dmrtb1		Ifngr2	Slc18a2	Gm10169	Tle2	Rgs2	Fam159a	Bcl11a				Ston2	Pfkp
Mrap2	Chi3l1	Dab2..1	Ndufa2	Col9a2	Rapgef5	Tubb2b	Tmem163	Trpc5			Srp14	Rps3a1		Irs1	Phlda1	Oat	Nt5c2	Lhfpl2	Clstn2	Cblb				Iqcb1	Stmn1
Plch1	Sstr2	Tenm1	C230004F18Rik	A730017C20Rik	Cpne5	Reep1	Got2	Gstm6			Pomgnt2	Rpl14-ps1		Gadd45a	Ncald	Cdh13	Baiap3	Pak3	6330416G13Rik	Fam20c					Cachd1
Pdzrn3	Grm1	Mfap2	Slc12a5	Pcdh17	Tmem200a	Cplx2	Rtkn..1	Sh3bgrl			Vwc2l	Rph3a		Tmem132e	Eef1a1	Prelid1	Mapk3	Uchl1..1	Csmd2	Cald1					Rian
Rab3a	Lrrn1	Ogt	Snap25	Gpc6	Tubb2b	Nell2	Mpc1	Vcan			Tubb2a	Pcdh8		4922502B01Rik..2	2810055G20Rik	Tspan13	Camk2n1	Rpl32	Neto2	Gm17087					Rab9b
Lynx1	Tmem26	Adcyap1r1	Ldha	Rora	Tmem176b	Foxp2	Gm5436	Rnf128			Chchd4	Ssr4		Shroom2	Cnn3	Cacna2d3	Appl2	Tenm1	Atp5g1	Lzts1					Nme1..1
Smoc1	Epha6	Ccser1	Tll1	Mef2a	Elmo2	Sv2c	Ndufb10	Nanos1			Parm1	Cd200		Mgat4c	Cdh13	Gm13716	Emc7	Gm9625	Robo1	Insig1					Prepl
Cntnap1	Gm17634	Chn2	E130309F12Rik	Sorcs1	Amotl1	Hsbp1	Rasgrp2	Slc26a7			Pea15a	Adarb2		Trib2	Foxp2	Tmc7	Gstp1	Lhfp	Stk32b	Parva					Pcsk1n
Atp5g3	Pld1	Xrn2	Cacna2d2	Dusp26	Gm26871	S100a10	Aldoart1	Syne4			Shfm1	Reep5		Cnn3	Tmem2	Prdx1	Dynlt1-ps1	Ano10	As3mt	Btbd9					Nop56
6530402F18Rik	Nek11	Slc17a6		Rit2	Fam167a	Lpcat1	Fam195a	Nkain2..1			Ssr4	Asb4		Tnfrsf19	Zfand5	Erc2	Sucla2	Drd2	Akap7	Wbp1					Ret
Isca1	Fam69a	Gm13456		Tlk1	Ssbp3	Apba1	Cacna2d1	Pea15a			Arhgdig	Wdr89		Ncald	Agrn	Rps6ka6	Pld3	Fxyd7	Gipr	Spry2					Whrn
Akr1b10	Tmsb4x	Phlda1		Cetn3	Whrn	"March4"	Lynx1	Gabrg2			Hsbp1	Shfm1		Mapt	Trp53i11	Zfp521	Lin7b	Kcnd3	Chrna6	Nr2f2					Morf4l1
Adamts2	2810011L19Rik	Gsg1l		Sgms1	Adarb2	Csmd2	Ogdh	Nefl			Fam210b	Arhgdig		Rbfox1	Rasgef1b	Gm4202	Klf5	Nyap2	Sgcd	Pcbp1					Gfra2
Rnf220	Snrpn	Eef1a1		AI836003	Pitx3	Gng4	Coro6	Camk2d			Maob	Pomgnt2		Htr1a	Cyth2	Gapdh	Asns	Enc1	Syt5	Oaz1-ps					Diras2
Atp5c1	Kcnn2	Foxp2		Stx1a	Scg3	Cdh2	Lrrc4c	Arid5b			Wdr89	Tcta		Amn	2610203C20Rik	Hprt	Psmb1	Sphkap	Rab15	1700025G04Rik					Iqcb1
Gm3764	Greb1l	Sfrs18		Ccdc108	Rps26	Mapk3	Cdk14	Mxra7			Romo1	Scn3a		5031439G07Rik	Snn	Gm8399	Cthrc1	Stmn2	Mn1	Pebp1					Tmem17
Ncam2	Chrna6	Chl1		Cdh2	Scn9a	Atp1a1	Fh1	Garnl3			Cpne5	Chchd4		Sv2a	Gm13597	Cdc42	Hspa12a	Ppm1g	Txn1	Rps11					Syngr1
Spry2	N28178	Cacnb3		Ppp1r37	Nsg2	Tsc22d1	"Sept4"	Pkia			Cotl1	Psme2b		Gm5578	Hmgn1	Agk	Zfhx3	Parva	Slc39a4	Cd63-ps					Ankrd6
Nr2f1	Diras1	Casr		Gpr180	"March4"	Slitrk5	Prkcq	Ptprz1			Cfl1	Tmem130		Tle1	Cdk2ap1	Robo2	Irf2bp2	Ncam1	Dhx40	Gm3764					Chrnb3
Nr1d2	Rab5b	Erc2		Baiap3	Gm27000	Gng10	Mme	Tmem196			Scn3a	Cldn1		Tspan9	Gm6421	Syngr3	Ift88	Vwc2l	Rps18	Chd4					BC056474
Fn3k	Trpc5	Snn		Nid1	Clstn2	Cdc42	Rap2b	Cthrc1			Pcdh8	Rbms3		Trim62	Marcksl1	Eno2	Ppfibp2	Nrp1	Hn1l	Phldb1					Cyb561
Impact	Dpp6	Fam184a		Pdk1	Wdr6	Chst1	Ndufs2	Klhdc2			Tcta	Klhl13		Mfsd5	Top2b	Lhpp	Aldoa	Clstn2	Atp6v1g1	Mpnd					Snhg11
Ndufs7	Nell2	Gng2		Ankrd24	Lsamp	Gm13453	Mapk6	Pcp4			Rph3a	Romo1		App	Litaf	Fam211b	Rbm11	Gm8399	Pknox2	Cadps					Tmx4
"Sept4"	Nrep	Endod1		Ifitm2	Celf6	Nsg2	Glrx	Thsd7a			Gm8606	Sh3bgrl3		Gpr26	mt-Cytb	Tln2	Aldh4a1	Gm8730	Cacnb3	Ube2e3					Ndrg2
Atp5h	Pgrmc1	Brinp3		Nt5c2	Fhl1	Cdh22	Kcnip1	Samd4			Cltb	Grp		Slc12a9	St6galnac5	Rapgef5	Mef2a	Pcdh15..1	2810025M15Rik	Nr2f1					AI836003
Gm15266	Atp2b1	Dscaml1		Nptx2	Dcaf7	Cdh13	Cox6c	Tspan5			Gm21399	Fam174a		Nrg3	Adrb3	Lnx1	Fam159a	Map1b	Atp6v1b2	Gm12184					Dlg5
Rap2b	Gm7308	Cdkn1c		Shisa9	Gm11895	Samd10	Pkp4	Actr1b			Adarb2	Rgs20		Fcho1	Snrpe	B630019K06Rik	Lphn3	Slc39a4	Foxp4	Gng5					5330417C22Rik
Pdk2	Cux1			Slc7a5	Sdc3	Dlgap3	Mppe1	Mdga2..1			Gm7027	Gm8606		Arid5b	Luzp2	Pgam1	Klc2	Zcchc12	A730017C20Rik	Setbp1					Cdc42ep3
Ddt	Gabrg2			Dcdc2a	Tsc22d1	Wscd1	Stx1b	Dusp26			Sh3bgrl3	Hsbp1		Gm12470	Miat	Sema4d	Chst1	Stx7	Guk1	Egln2
Efhd2	Nell1			Klf5	Exoc5	Scml4	Atp5j	Vopp1			Spcs2-ps	Tle3		Cbln2	2810025M15Rik	Zfhx3	Sorcs1	Casr	Camk1g	Hnrnpab
Pde4a	Ddx55			Capn5	Lrrtm2	Lrrc3b	Dgkg	Elfn2			AW551984	Gm19807		Trim32	Gm9791	Aldoart1	Fgf14	Eps15	EGFP	Ptov1
Crtac1	Fam65b			Magel2	Ppp1r1a	Ntf3	Gpr162	Arl8b			Psme2b	Gm26871		Gm5436	Sbk1	Ndrg4	Dcdc2a	Zfhx3	Irf2bp2	Pard3
9530082P21Rik	Atp6v0c			Calm2	Sdk1	Ghr	Sh3gl2	Ubfd1			Pdia3	Pea15a		Bai3	4930402H24Rik	Etv5	Ret	Gm14150	St8sia2	Gpr98
Cadm2	Epha5			Arsa	Tspan6	Fblim1	Frmd5				Rbms3	Sncg		Fez1	mt-Nd1	Gm8546	Cd164l2	Rgs6	Gm5424
Flywch1	Snx27			Mbp	Morn4	Olfm2	Mpc2				Fam174a	Cotl1		Mt3	Nhsl1	Rab6b	Ahi1	Lbh	Rpl14
Acot13	Mtss1			Necab2	Apba1	Crip2	Tshz3				Rps26-ps1	Gng3		Vcan	Rgmb	Gm5526	Stk32b	Lnx1	Myh7
Hsf4	C130071C03Rik			Scpep1	Sgcd	Dynlt1b	Ablim1				Gng3	Gm7027		Scn1b	Tmem44	Cpne5	Fars2	Ankrd34b	Kcnab1
Stip1	Ubash3b			Ypel3	Gas7	Rab3b	Dner				Klhl13	AW551984		Cubn	Shroom2	Olfm3	Rbms1	Gm13872	Zfhx2
Pkp4	Gm15487			Grm7	Plxna4	6330416G13Rik	Mal2				Rplp2	Cfl1		Marcksl1	Iqcj	Cdr1	Ly6h	Scg3	Sec11c
Idh3a	Rtn3			Sidt1	Cdc42	Kcnab1	Scamp5				Tle3	Plxnc1		Oxa1l	Ndrg1	Pcdh7	Ypel3	Rph3a	Arf3
Ncdn	Ifngr1			Aifm3	Reep1	Csmd1	Fgf14				2210013O21Rik	Il1rapl2		Lrfn5	Sox4	Rgs2	Snx14..1	BC030500	Tmem130
9530026P05Rik	Ppargc1a			Ppfibp2	Gm14150	Dync1i2	Gbas				Dmrtb1	Rps26-ps1		Elovl6	Casr	Prune	Faim2	Rps18	Grcc10
Ttll7	Tspan5			Lmna	Lrrc3	Rplp1	Vegfb				Sec11c	Spcs2-ps		Tpd52l1	Dcaf7	B3galt1	Cisd3	Ghr	Zar1
Cyfip2	Pter			Foxa1	Ddost	Epb4.1l1	Medag				Rgs20	Gm21399		B3gnt1	Lrrc16b	Ubash3b	Fam181b	Scrn1	Anxa5
Cox4i1	Nrg3			Hs6st3	Fxyd6	Cachd1	Uqcrh				Epb4.1l1	Cltb		Tanc2	Adamtsl2	Grik3	Rgag4	Galntl6..1	Isyna1
Ubl3	Tanc2			Ptprn2	Adamtsl2	Lphn2	Poldip2				Gm6180	Lhfp		Pfkp	Mc3r	Oxct1	Gpld1	Rpl7	Galnt18
Grhpr	Fcho1			Rsph9	Ston2	Clstn2	Coq9				Asb4	Sec11c		Sema6b	Fads2	C230004F18Rik	Kctd6	Upf3b	Rapgef5
Sirt3	Trim32			Micall2	Hsbp1	Gfra2	Gm2962				Sncg	Csmd2		Prdm8	Rps5	Scrn1	Cntnap4	Lrrtm2	Slit1
Eno2	Bai3			Lrrc73	C130021I20Rik	Clptm1l	Fat1				Tubb5	Nop10		Slc5a3	Gm6485	Uqcrq	Dcun1d4	Gm12715	Frmd4b
Gm9763	Snhg11			Osbpl6	Dhrs3	Dpysl3	Man1a				Tusc3	Ppp1r17		Myo16	Luc7l3	Gm21399	Ankrd24	Rplp0	Trmt112-ps2
Tspan12	Mdga2..1			Hap1	Fabp5	Igsf9	Rasgrf1				B3galt1	B3galt1		Tes	Lhfpl2	Gpi1	Sgsm1	Lpl	Efnb3
1700020I14Rik	Scg2			Peg3	Nudt11	Aplp1	Kcnc1				Tmsb4x	Erbb4		Atf7ip..1	Rbmx	Snrpn	Ldhb	Dcaf7	Ssr2
Blvra	Igsf3			Ssbp4	Wnt7a	Gng2-ps1	Gm11966				Sdcbp	Rnasek..3		Spock3	2810403A07Rik	Cpne7	Trpa1	Cdh8	Gm11223
Atp6v1e1	Rpp25			Atp5g1	Ptprg	Ctnnd2	Ndufv1				Gm10080	Scn9a		Sparcl1	Rnf182	Tekt5	Egr1	Stk39	Camk2a
Gm15920	Amotl2			Ooep	Fam184a	Tuba1a	Pgam1				Csmd2	Pet100		Cadm2	Pde9a	Psmc5	Enox1	Dad1	Gm13453
Mt3	Ak5			Dlg2	Tubb2a	Tmem130	Ndufb9				Fabp5	Pdia3		Psap	Crmp1	Ndufs6	Gm13578	Guk1	Ano10
Prr13	Nap1l3			Gm16439	Gm13453	Cpne5	Gstt1				Nop10	Kcnab1		Mphosph6	H3f3a	Ptprz1	Calm2	Lpcat1	Comt
Oxr1	Slitrk1			Elovl4	Sv2c	Hn1	St3gal5				Gm14303	Ubb		Mpc1	Ddx5	Rasgrf2	Tmem163	Plxnd1	Tekt2..1
Asph	Mcoln1			Ptprd	Arsb	Pak6	Atp5c1				Gm26871	Rplp2		Hivep1	Akt1s1	Sult4a1	Scpep1	Fads1	Prdx2
Gm13904	Map1lc3b			Doc2a	Cask	A730017C20Rik	Prkcg				Scg3	Tubb2a		Ndufc1	Gtf2ird1	Gm1840	D930028M14Rik	3632451O06Rik	Grip2
Angptl3	Gabrb2			Enox1	Alg2	Eef1a1	Zyx				Mrpl17	Fabp5		Ctsd	Fzd10	Ano6	Atp2b1	Gpc2	Gadl1
Gm13629	Gm15720			Lepr	Slc39a4	Slc3a2	Rgma				Gm9843	Tmsb4x			Efnb3	Me3..1	Resp18	Tmem176b	Sh3d19
Gm5389	Rps6ka4			Gpld1	Foxp4	Ncam1	Plvap				Bex1	Rasgrf2			Igsf3	Tubb3	Mreg	Gm27031	Dab1
Gpr165	Ptpla			BC048546	Arpc5	Pcsk6	Hs3st1				Gm19807	Pcbd1			Cnpy1	Syp	Galnt18	Wipf3	Lrrc3
Aco2	Prss12			Fam131c	Cachd1	Morf4l1	Akr1b10				Rnasek..3	Psme2			Nsg2	Tomm20	Dnm1	Gng2-ps1	Rab9b
H2-T23	mt-Nd1			Adap1	Rps5	Chrna4	Rnf14				Grp	Arsb			Gm12174	Gm15720	Gpr137b	Morn4	Tctn2
Gm11474	Syt4			Cyb561	Rac3	Arhgdig	Ppp1r14c				Erbb4	Ccdc28a			Rusc2	Gm8894	Ssbp4	Tmem200a	Plekha5
Plxdc2	Mcu			Lrrc3	Lrrc55	Cst3	Tmem25				Lancl1	Ssbp3			Dad1	Akr1a1	Pdk1	Eml4	Lsamp
Npas4	Slitrk6			Ttc9b	Clptm1l	Dcaf7	Pla2g7				Lhfp	Gm10080			Flrt2	Gm11814	Tpi1	Whrn	Dynlt1b
Elmo1	Tfdp2			Mtmr14	Rpl14-ps1	Morf4l2	Psmb10				Ccdc28a	2210013O21Rik			Banf1	Dnajc19-ps	Plekhb2	Wdr6	Igsf9
Glrx	Grem1			Bnip3	Srgap1	Bex4	Oxct1				Il1rapl2	Gng2-ps1			Ndst3	Igf1	Hagh	Gm15427	Map7d2
Insig1	B3gnt1			Rgs11	Vwc2l	Ssr2	1700020I14Rik				Sepw1	Lamb1			Gm14284	Zfp467	Ccdc108	Gm8292	Dync1i2
Spr	Stau2			1700095J03Rik	Elovl3	Mrpl54	Fndc4				Rasgrf2	Gm5868			Itga11	Dynll1	Npc2	Tox3	Celf6
Alcam	Bdh1			Rasd1	Gm8730	Nsg1	Gm16437				Scn9a	Gm9843			Gm8730	Spred3	Mtmr14	Prkca	Gm11227
Sorcs3	4922502B01Rik..2			Fam214b	Kirrel3	Rsu1	Khdrbs3				Rpl13a	Npw			"Sept9"	Ccdc43	Glra1	Arf3	Slco3a1
Aldoc	Dgcr2..1			Gpr137b	Wscd1	Kcnd3	Iscu				Gm5963	Sgcd			Rab11b	Sepw1	Sqstm1	Churc1..1	Rpl14-ps1
Phlda3	Tiparp			Irf2bp2	Gm4202	Srgap1	Efcc1				Pcbd1	Gm5963			Igfbp3	Cdh7	1700023F06Rik	Rpl14-ps1	Tor1aip2
Slc2a13	Gm11295			Cacna2d1	Mmgt1	Il13ra1	Rmst..1				Vps28	Fam114a1			Lgi1	Atp5d	Enpp2	Prima1	Snca
Gm16459	Asph			Pde6d	Aldh1a7	Ccdc40	Alox8				Rps21	Mrpl17			Gm26623	Fam169a	Tmie	Srgap1	Rap1b
Pgam1	Hs3st1			Gm4875	Il13ra1	Prima1	Fam73b				Ssbp3	Hyi			Cep170	Vdac1	Epha3	Gm7389	Plscr3
Ndufs2	Fam3c			Pald1	Mc3r	Morn4	Vamp2				Foxp2	Epb4.1l1			Myt1l	Plcb1	Sirpa	Chchd6	Gm13872
5430417L22Rik	Fam103a1			Zdbf2	Arxes1	Rps26	Ptgds				Ncam1	Gm14303			Srrm4	Gm4707	Pea15a	Rgs8	Ntf3
Cbln1	Smim15			A330033J07Rik	Rgs2	Lrrc42	Hpca				Gng2-ps1	Gab2			mmu-mir-6944	Fbxl2	Ptpru	Gm12174	2610008E11Rik
Kcnh7	Scn8a			Clstn1	3110047P20Rik	Cops5	Nefm				Cldn1	Cdh13			mt-Nd4	Atp5g1	Ifitm2	Rpl19-ps11	Baiap3
Tbata	6330403A02Rik			Rhob	Igfbp2	Arsb	Mpc1-ps				Spcs2	Shisa9			Gm12183	Rasgef1c	Ube2e2	Trim2	Galnt9
Mpc1	Vstm2l			Arhgap26..2	Gm5620	Ctxn1	Cx3cl1				Prdx1	Sepw1			Cask	Ywhaz	Chgb	Gm8546	Ghr
Laptm4b	Usp46			Klhl8	Dynlt1-ps1	Slc39a4	Ndufv2				Rpl37	Sult5a1			D4Wsu53e	Gm14680	Onecut1..1	Myc	Tcf20
Vamp1	Gpn3			Tubb4b-ps1	St6galnac5	Sdk1	Dnajc15				Pet100	Scg3			Rimklb	Calb2	Ascl1	Nme1..1	Prnp
Pls3	Grn			Tusc3	Rpl4	Pou2f2	N4bp3				Psme2	Foxp2			Hepacam2	Cd55	Kcnab2	B3gat2	Ralbp1
Col6a6	Htr1a			Syt5	Morf4l1	Anapc5	9530026P05Rik				Rpl9-ps7	Vps28			Slc6a1	Clgn	Tnr	Rps16-ps2	Cmbl
Arpp21	Gm5560			Tekt2..1	Frmd4b	Cyb5r3	Tecr				Clu	Ssr2			C77370	Syt1	Efnb2	Rps24	Scn3b
Nrp2	Nceh1			Ryr3	Fxyd7	Psd	Napb				Magee1	Ddah2			Pogz	Gm9847	Slc22a17	Tacr3	Klhl1
Gm5421	Lmnb2			D930028M14Rik	Samd10	Exoc5	Gm26631				Plxnc1	Rpl9-ps7			Klf11	Tmcc3	Cygb	Neurod6	Unc5b
Oat	Tmem127			Sugp2	Rps2	Vopp1	Brinp1				Rtn1	Lancl1				St6gal2	Magel2	Sv2c	Tuba1a
Pacsin3	Gm11451			H2-Ke6..1	Ywhaz	Ssbp3	Ccdc85a				Pnck	Sil1				Gm10039	Rasl10a	Rps6-ps4	Tarbp2
Cd47..1	Adam23			Drc1	Sptssa	Usp22	C1qtnf2				Cdh13	Prdx1				Rell2	Opcml	Agk	Anks1
Ppp1r14c	Fam171b			Lphn3	Fads1	Gpc6	Asb13				Gm12715	Crim1				Camk4	Gpr180	Zfp428	Fam179a
Cbx7	Pcdh7			Cdo1	Gng10	Ptprg	Pigq				Rpl7	Gnai2				Trim9	Pcsk6	Lrrn2	Epb4.1l2
Coro6	Stxbp6			Gm12158	Gm11149	Gm4202	Pfkp				Rps15	Ramp3				Praf2	Capn5	Atp1b3	Cutal
Cox8a				Kndc1	Rplp0	Gucy2c	Gm12669				Gm5868	Ptprg				Myl12b	RP24-113D21.1	Ntm	1700037H04Rik
Plekhb2				Fam181b	Dcc	Ctnnbip1	Pgk1				Ndn	Slc35d3				Gm10819	Prkar1a	Rps26	Tmie
Atp6v1a				Cc2d1a	Comt	Mpped2	Rab3a				Lamb1	Rexo2				Rap1b	Shisa9	Igfbp2	Clu
Gas2				Ucp2	Gm8399	Dnmt3a	Kcnj9				Gm6368	Gm6180					Fam160b1	Gm20700	Lmo7
Crebl2				Slc4a8	Cxadr	Blcap	Nova1				Arsb	Bex1					Tubb4b-ps1	Nkain3	Cyth1
Gm14088				Prmt8	Hn1l	Il1rapl2	Epb4.1l3				Shisa9	Rpl13a					Aldoart1	Wscd1	Hcfc1r1
Ndufb10				B3gnt7	Rab3b	Mmgt1	Lmo2				1110058L19Rik	Hsp90ab1					Dguok	Kirrel3	Gsg1l
mt-Tl1				Tubb4b	Prima1	Ywhaz	Atxn7l3b				Zcchc12	Nyap2					Trnt1	Arpp19	Pisd
Ogdh				Arntl	Txn1	Fads1	Cadm2				Cfdp1	Rps21					Gm5424	Camk1g	Ddah1
Tuba4a				RP24-113D21.1	EGFP	Cnot7	Grin3a				Ppp1r17	Cyb5r3					Calb2	Fam184a	Arpc5
Cadps				Bdnf	Vopp1	Rapgef5	Pcp4l1				Rps6-ps4	Prima1					Rasgef1a	Ina	Grp
Dusp14				Ascl1	Tusc3	Tmem132a	Igsf8				Cyb5r3	1110058L19Rik					Hmgn2	Mmgt1	Lmna
Pdxk				Ift88	6330416G13Rik	Rtn1	Dnm1				Kcnab1	Fam184a					mmu-mir-7009	Fgfr2	Pkig
Gm8722				Ndn	Sh3glb1	Scn3a	Uncx				Eef1e1	Tubb5					Cdo1	Gm9846	Wdr6
Wbp2				Kcnc1	Tubb3	Cuedc1	Syngr1				Ssr2	Pgls					Cacna1g	Ccdc23	Cdkl2
Brinp1				AW551984	Khdrbs2	1500009L16Rik	Pex5l				Rpl10a-ps1	Gm10073					Ap1s2	Gm5620	Wscd1
Gapdh				Prkra	Wipf3	Cetn3	Mab21l1				Hyi	Otx2					Slbp	Cask	Mpped2
Chst2				Slc41a2	Mchr1	Gm17366	Ndufa11				Gm8399	Tusc3					Adam11	Ston2	Rps6-ps4
Trnp1				Pcdh8	Adrb3	Nme1..2	Ndufa12				Lrpap1	Spcs2					Pycr2	Cckar	Igfbp2
Medag				Slmo1	Sepw1	Cpq	Ndufb8				Ramp3	Pnck					Rabl5	Clybl	Mmgt2
Alox8				Trpa1	Usp22	Cnrip1	Gm5514				Gm10073	Mrpl23-ps1					Neil1	mt-Co1	Smim18
Cox5a				Ssbp2	Atp1a1	Pak3	Kif5a				Rexo2	Ece1					Dpp7	mt-Nd4	Cdk18
Pex5l				Pde2a	Calb1	Jph4	Ndufa8				Rpl8	Dhrs3					Gm12158	Gm4149	BC048546
Efr3a				Tmie	Gm5868	Grp	Igfbp4				Fam114a1	2310015B20Rik					Tubb4b	Prdx2-rs3	Wipf3
Pde1a				Klc2	Ptbp2	Myh7	mt-Tq				Stmn2	Npc2					Gm15720	Foxp4	Micu3
Fbxo2				Col9a3	Otx2	Elmo2	Inpp4a				Sil1	Atp2b4					Asna1	Plxna4	Atp1b1
Dgkg				St6galnac6	Map1b	Ntn1	Cxxc5				Rpl14	3930402G23Rik					Lgi3	Gpx1	Nrsn1
Ube2ql1				Itm2c	Atp8a2	Gnaz	Gm8722				Pgls	Rpl26					Hist3h2ba	Lrrc56	Gfra2
Ndufa13				Tarbp2	E130308A19Rik	Ptbp2	Mgrn1				Arpc5	Sdcbp					Sidt1	Tmcc1	Fgfr2
Nr3c1				Ap1m1	Rps26-ps1	Plscr3	Htr1a				Mrpl23-ps1	Stmn2					Snx10	Micu3	Ddost
Bcan				Rasgef1a	Cdkn1a	Grin2b	Slc12a5				Rps20	Rps20					Hmgcll1	Cd200	Rpl6
Gabarapl1				Zkscan16	Ramp3	Cdkl2	Ptprk				Ctnnb1	Clu					Dusp26	Zfp697	Rims3
Msrb2				Cd164l2	Cplx2	Gm4875	Atp5sl				Chgb	Lpl					Gm7308	Bpgm	Trank1
Pttg1				Dynlt1-ps1	Tmem132b	As3mt	Slc24a2				Gab2	Smpd3					Nenf	Rras2	Chn1
Pura				Fgf14	Itfg1	3110047P20Rik	Gm10039				Gnai2	Eef1e1					Cndp2	Grip2	Ccdc6
Map1a				Enpp2	Mpped2	Sh3glb1	Ndufa9				Nyap2	Rps6-ps4					Zdbf2	Cadm1	Coq4
Olfm3				Mast3	Crmp1	Txndc17	Rnf220				Ftl1	Wscd1					Lrpap1	Ajap1	Vps28
Neto1				Gm13578	Anapc5	Gm11895	Gm15920				Crim1	Lrpap1					Lin7a	Nudt11	Txndc17
Fgfr1op2				Leprot	Tmsb10	Mad2l2	Ttyh1				Sgcd	Trpc6					Ass1	Spats2l	En2
Mt1				Grin2d	Gm9625	Gm5620	Nap1l2				Aplp1	Smim18					Tpst2	Rps4x	Arsb
Fuom				Nxph2	Pdia3	Nudt11	Sncb				Rpl26	Nucb2					1700095J03Rik	Casc4	Aldh1a7
Cox6c				Olfm1	Ablim3	Fsd1	Grm5				Fam184a	Rpl37					Msi2	Mapt	Uchl1..1
Zscan26				D3Bwg0562e	Fstl5	Fxyd7	Apba2				Ldha	Rps15					Gm5514	Gsg1l	Ubxn6
Susd4				Fam160b1	Cyb5r3	Rsph9	Ldhb				Elavl4	Rpl8					RP24-312B12.1	Cdc42ep3	Fam129b
Atp6v1f				Aplp1	Lgi1	Iqcj	Hsf4				Npc2	Nrp1					Creg1	Mdm1	Tmem66
Prkcq				Nsmaf	Blcap	Mical2	Penk				"Sep15"	Cfdp1					Nr1d1	Cdk14	Tpgs2
Frmd5				Gal	Nme1..2	Igfbp2	Nmnat2				Ddah2	Rpl7					Rims2	Samd4	Ccdc40
Ndufb8				Rgag4	Chmp2b	Nln	Sv2a				Actb	Chgb					Nov	Arsb	Taf9b
Rabepk				Pea15a	Upf3b	Tmsb10	Gpi1				Slc35d3	Ftl1					Adprh	Tmc7	Rpl19-ps11
A230050P20Rik				Ccdc65	Ctxn1	Lasp1	Ubl7				Flot1	Ncam1					Nxph2	Gm11895	Ip6k1..1
Mme				Vstm2l	Fjx1	Mkrn3	Sh2d5				Rpl34	Rpl32					Shc2	Pknox2	Dusp26
Atp5f1				Nrsn2	Gpr85	Bex1	Serpine2				Smdt1	Ctnnb1					Ooep	Gm10076	Scp2-ps2
Igfbp4				Hmgn2	Flrt3..3	Pdia3	Bdh1				Rpl32	Amigo2					Onecut2	Kcnj6	Gart
Nkiras1				Nme5	Clasp2	Gm8399	Nefh				Smpd3	Cmbl					Cdk18	Gart	Sdk1
Mpc1-ps				Dcun1d4	Gm12715	Atp8a2	Stard10				Atp2b4	Prdx6b					1700037H04Rik	Chrna3	Gskip
Cxx1c				Tpst2	Epha5	Slit1	Ina				Ece1	Rpl34					Tnfrsf8	Akr1b3	Nae1
Slc25a11				Atp2b1	Jph4	Nav1..1	Fuom				Otx2	Lrrc3b					Riiad1	Tomm34	Ass1
Gcsh				Adprh	Scn3a	Gm13456	Ano5				Dynlt1-ps1	Myh7					Selm	2610008E11Rik	Csnk2a1
Rgs7bp				Snx14..1	Scrn1	Mthfd2	Stac2				Gm11478	Arpc5					Uts2r		Rasal1
Csf2rb2				Sgsm1	Cpq	Sptssa	Dzank1				Lars2	Ldha					Ppp1r37		M6pr
Cox5b				Ppapdc2	Gng3	Snca	Shroom2				Chrnb2	Dbpht2					1810037I17Rik		Mchr1
Hapln4				Igfbp5	Rpl6	Txnrd3	2900072N19Rik				Lpl	Rpl10a-ps1					Me1		Prkce
Aplp2				Stmn3	Plxnc1	Ston2	Zbtb7a				Sult5a1	Dynlt1-ps1					Pald1		Txnrd3
Htr1a				A430057M04Rik	Gm10073	Sub1	Gpr165				Ptprg	Rpl14					St3gal6		Zdbf2
Ghitm				Dguok	Scml4	Rhob	Ntng2..1				Wscd1	Sema4d					Kcnh1		Stx17
Nat8l				Tnfrsf8	Itgb1	Tenm1	Ntrk1				Npw	Gm11478					Fam210b		Ina
Hsph1				Dnpep	Pak6	Tmem50a	Mrs2				Cmbl	Magee1					Gm20700		Parm1
Ddit3				Necap2	Gm3687	Opcml	2410004I01Rik				Dbpht2	Ammecr1					Tspyl2		Msi2
Ano5				2310061I04Rik	Tpd52	BC018242	Slc20a1				Morn4	Dad1					Cog7		Chchd6
Synpr				Scg5	Lrrc16b	Triobp	Csdc2				Dad1	Flot1					Cdc16		Clptm1l
Ak5				Bin1	Tmem132a	Ywhag	Nr3c1				Nucb2	Fgf10					Gaa		Pnmal1
Eno1				Plch2	En2	Psme2b	Nrsn1				Dhrs3	Gpc6					Tmeff2		Pnmal2
Vsnl1				Gm12470	Rpl10a-ps1	Elovl3	Glrx3				Hn1	Lbh					Vstm2l		Rangap1
Mpc2				Prkaca	Ctnnd2	Fjx1	Trim32				Ppp1ca	Pold4					A430057M04Rik		Nmt1
Tango2				Slbp	Eif4a-ps4	Dynlt1a	Mctp1				Manf	Hn1					Bsg		Il13ra1
Esrrg				Emc7	Arhgef28	Gm3788	Kcnh7				3930402G23Rik	1500009L16Rik					Plxnc1
Ubxn2a				Slc6a11	Olfm2	Etv5	Fam19a1				Pold4	Gm6263					Kcnip4
Tspyl2				Igsf9	Epb4.1l1	Gm20721	1500009C09Rik				Lrrc3b	Gm17366					Prmt8
Nmnat2				Pxmp4	Fgfr2	Bdnf	Pnkd				Rps2	Gm12715					Tmem218
Stk38l				Asns	Spint2	Begain	AI593442				Ywhaz	Ptprz1					Ak4
Rn7sk				Calb2	Pcdhga9	Pcdha2	Ccne1				Fam173a	Rps4x					Lifr
Zfp612				Tmem135	Gm3788	Ddah2	D630023F18Rik				1500009L16Rik	Elavl4					Foxa1
Ptprk				Gm7308	Ddah2	Dtx1	Magi1				Scp2-ps2	Gm3788					Osbpl6
Fut9				Ppp2r2b	Dpysl5	Rps2	Chek2				Ndufa7	Ndufa7					Lmna
Stxbp5l				Kcnh5	Cst3	Pitx3	Pdha1				Smim18	Wnt7a					Grm7
Hdhd2				Epha3	Bex4	Mdm1	RMST_10				Rps14	Fndc9					Far2
Flnc				Plxnc1	As3mt	Stt3b	2300009A05Rik				Sdf4	Manf					Hes6
St18				Spef1	Gm4617	Amotl1	Camkk1				Dstn	Smdt1					Arrb1
Purb				Gm15440	Cuedc1	Snx4	Inpp5j				Tspan6	Scp2-ps2					Tmem66
Adck3				Btg1	"Sept6"	Tmem176a	Cox7b				Cdc42	Morn4					Arntl
Dpp10				Grik4	Cdh22	Rpl14-ps1	Scg5				Fndc9	Sh3glb1					Slc6a17
Cox17				Gm12818	Ppm1g	Prmt2	Ddt				2410066E13Rik	Crip2					Nme5
Kcnc4				Pim3	B3gat2	Zfp428	Gm1840				Lbh	Bex4					Ndufv3
Gsta4				Dnm1	Prmt2	Slc16a2	Gas6				Bex4	"Sep15"					Fbxo10
Ndrg3				Adam11	Rpl32	EGFP	Rnf208				Gm9385	2410066E13Rik					Rnh1
Ncoa1				Tex2	Ssr2	Gm1673	Pdzrn3				Gm3788	Aplp1					Mxd1
B2m				Fam43b	Gm8606	Fgfr2	Fcgrt				Caly	Fam173a					Tmed3
Gm12716				Gtl3	Rpl14	Stx3	Auts2..1				Gm12174	Lix1					Arhgap26..2
Cygb				2010107G23Rik	Gucy2c	Kctd6	Ndst4				Gm15427	Tspan6					4933411K20Rik
S100b				Camk2n1	Prdx2	Cyb561	Tmx2				Crip2	Gm12834					Map3k1
Zfp608				Ppil6	Ywhag	Slc1a4	Pole4				Gm6136	Gucy2c					H1f0
Gpr3				Fars2	Tox3	Nucb2	Gm5499				Trpc6	Ppp1ca					Mcfd2
Galnt7				1700016K19Rik	Ctnnbip1	1110004F10Rik	Tspan12				Ptprz1	Gm10076					Aasdhppt
Pcyt2				Pycr2	Arpp19	Lmna	Galnt7				Gm6263	Lrrc55					Fkbp2
Sncb				Maged2	Rps3	Bzw1	Esrra				Cnpy2	Chrnb2					Bdnf
Scn1a				Rnf32	Enc1	Lrrc16b	Uqcrc2				Prima1	Gabra4					Nalcn
Asb13				Ube2e2	Sec61a1	Arl10	Strbp				Rap1gds1	Lars2					Fzr1
Ndufs5				Uts2r	Banf1	Calm3	Gatsl2				Gadl1	Gm15427					Ece1
Gm26549				Pacs1	Txnrd3	Camk2n1	Srrm4				Amigo2	Rap1gds1					Sugp2
Htr7				Ccdc61	Neurod6	Tubb3	Faim2				Tpd52	Sphkap					Cog5
mt-Te				4930405P13Rik	Dad1	Dusp18	Pkm				Rps11	Cnpy2					Wdsub1
Sv2a				Tnr	Dynlt1b	Nisch	Sod2				Gm17366	Tox3					Psme2b
Stard10				Chadl	Kcnj6	Tuba1b	Ndufs1				Churc1..1	Csmd1					Nptx2
Oaz1-ps				Chst1	Gm8546	Fabp5	Odc1				Pigs	Gm11814					Hs6st3
Ifitm10				Stt3b	Gm13872	2010107G23Rik	Htr7				Rps4x	Churc1..1					Rgs11
mt-Ta				6720401G13Rik	Elavl4	Mapk1ip1l	Gm12716				Sema4d	Tpd52					Pnmal2
Rasgrp1				Cdk5r2	Pcdha2	Stx1a	Tmeff1				Myh7	Cachd1					Alkbh7
E130114P18Rik				1700023F06Rik	Mrpl54	Bbs9	Hexim2				Sh3glb1	Pigs					Gstm6
Btbd11				Cacna1g	Arl6ip5	Gipr	Adm				Pdgfa	Atp1a1					Gabre
Ltbp3				Spire1	Rps18	Camk2a	Chm				Elmo2	Tmem200a					Synj2
Ankrd9				Slitrk5	Ftl1	Gpm6b	Atp6v1a				Gm11814	Elmo2					Cetn3
Fam126b				Gstp1	Lnx1	Zar1	Slc4a8				Uqcc2	Arap2					Gal
Tppp				Rab12	Gm9385	Cask	Ifi27				Ptbp2	Gm6136					4930405P13Rik
Mppe1				Bbs1	Ptma	Alg2	Trnp1				Prdx6b	Gng5					Ffar2
Gstt1				Anks1b	Agk	Map6..1	Gpr137				Rps15a-ps5	Whrn					Gm27000
Wipf2				Taf9b	Rps16-ps2	Epb4.1l2	Myt1l				Fgf10	Zcchc12					Slmo1
Stxbp6				Fstl5	Dpf1	Dpf1	Slc39a10				Edf1	Caly					Ryr3
Fkbp3				RP24-312B12.1	Dlgap3	Csnk2a1	Prr24				Selk	Sdf4					Gm20427
Micu1				Lifr	Sulf2	Gm8730	Chrm1				2310015B20Rik	Jup					H2afv
Uqcr10				Rtl1	Trpv1	Sh3bp5	Cerk				Rps10-ps1	Gadl1					Aifm3
Nalcn				Msi2	Lpl	Itgb1	Ntan1				Nrp1	Gm6368					Grik4
Ralyl..1				Grin2b	Stk39	Taf9b	Slc2a13				Atp1a1	Dkk3					Atp6v1a
Gm14539				Ogfod3	H2afy2	Hmgcr	Pisd				Wnt7a	Tspan31					Bin1
Galnt16				Pld3	Gm10076	Lmo7	Atp5h				Ndfip1	Ndufv3					Mast3
D630023F18Rik				Gm15720	Bpgm	Sec61a1	Kcnk1				Slc3a2	Rps15a-ps5					Kcnc1
"Sep8"				Cpne7	Churc1..1	Gck	St8sia5				Csmd1	Pdgfa					Rorb
Tenm4				St3gal6	Slc3a2	Anks1	Fn3k				Gm15564	Ostf1					Trp53i13
Wwox				Riiad1	Adam19	Lmx1b	Aldoc				Atp6v0d1	Chmp2b					Ero1lb
Dync1i1				Nov	Nucb2	Syt17	Gm10250				Nedd4	Rps2					Ndn
Baiap2l1				Cpne2	Nsg1	Rhoa	Plxdc2				Gng5	Uqcc2					Il1rapl2
Cxxc5				Kcnh1	Morf4l2	Lrrc55	Galt				Sphkap	Il1rap					Bola3
Rtkn..1				Guf1	Gm9800	Gas8	Atn1				Psmb1	Fgl2					Dnajc12
Tef				Hexdc	Nln	Itpa	Gadd45a				Chmp2b	Gm12174					Slc29a1
Car10				Gria2	Gng4	Gm10073	Gm11744				Ndufv3	Gmds					Snx1
Kcnc2				1110008J03Rik	Luzp2	Gm14150	Rasgrp1				Ap2b1	Rtn1					Leprot
Mypop..2				Nfasc	Zfp428	Kdelr2	Adck1				Sdf2	Ptbp2					Kcnh5
Wee1				Ece1	Map6..1	Mpzl1	Cd47..1				Klhl1	Txndc17					Fam214b
Sdk2				Ube2m	Ywhaq	Arhgef28	Rgs7bp				Txndc17	Klhl1					Gas2l1
Abcf2				Lingo1	Sh3bp5	Dpysl5	Steap2				Gm10076	Fkbp1b					Gm12818
Qsox1				Cthrc1	Casr	Robo1	Gm6104				Dkk3	Edf1					Car11
Pim2				Nenf	Gatm	Rps6ka6	Gm9763				Tspan31	Surf4					Ccnh
Arhgef6				Foxo1	Slc8a1	Ankra2	Pam				H13	Pfn1					Gm14830
St8sia5				Syne1..2	Eif4g2	Erlin2	Lhfpl5				Gpc6	Gm9385					Fam229b
St3gal5				Rad23b	Grip2	Gm12715	6530402F18Rik				0610011F06Rik	Sdf2					6720401G13Rik
Mrps12				Fank1	Gm13716	Fut8	Pi4ka				Gm12834	Pnp					Fam174a
Pnkd				Tmem218	Rbp1	Leprot	Polr2m				Nsg2	Ap2b1					Gm14164
Cmtm4				Mlycd	Plscr3	Tgfa	Pitpnm1				Morn2	Morn2					Nt5c3b
Pfkm				Bmyc	Lbh	Rras2	Stard9				Rps5	Gm15564					Nr1d2
Ogfod1				Gnb4	Rps4x	Rplp0	Vwc2				Whrn	1810041L15Rik					Itga3
Ndufb9				Anxa3	Snrpd2	Hrk	Aldoart2				Surf4	Rasgef1b					Tgoln1
Dzank1				Med22	Rev3l	Pih1d1	Naa50				Pfn1	Slc3a2					Zfp275
Ypel3				Gpm6b	Tuba1b	Vat1l	Tmem107				Lix1	Ehbp1					Scara3
Gm12231				Limd2	Pcdh15..1	Gm3436	Pdp1				Ammecr1	Rps14					Slc7a14
Chek2				Tmem231	Kars	Mapt	Ankrd9				Trmt112-ps2	Trmt112-ps2					Trim66
Kcnj3				Cntnap4	Gm6166	BC056474	Idh3g				Ubr4	Anp32b					Fam101b
Pcx				Rasl10a	Mapk1ip1l	D830015G02Rik	Dpcd				Rps10-ps2	Gm6644					Atp8a1
Fam195a				Cbln2	H2afy3	Itpa-ps1	BC030500				Gabra4	0610011F06Rik					Uncx
Gbas				Neil1	E130309F12Rik	Pgls	mt-Tm				Jup	Dstn					Tnrc6a
Sdcbp				Morn1	C77370	Deaf1	Nr2f1				Gm14513	Avpr1a					Sik1
Rsrc1				Gng4	Slitrk5	Vwc2l	Gm14539				Arap2	Nras					2810468N07Rik
Slc38a1				Tmeff2	Dock9	"Sept6"	Id2				Gm5805	Mesdc2					Ccdc61
Vegfb				Col11a1	Gm7027	Fbxw9	mt-Ta				Tmem200a	Vopp1					AI836003
Faim2				Tmed7	Txndc17	Rrp7a	Frmpd4				Gucy2c	Rps11					Dbndd2
Sri				Pdrg1	Pbdc1	Pbdc1	Fam181b				BC056474	Anxa6					Tmem135
Josd2				Setd6	Diras2	Gata3	Mia				Atraid	Rps10-ps2					Urod
Anxa5				Fam163b	Mdm1	Chrna3	3110035E14Rik				Rit2	Bet1					Bckdhb
Unc80				Cbx6..1	Cd24a	Tmed10	Hapln4				Arl10	Zar1					Crtap
Gm9866				Cygb	Rras2	Apbb2	Nt5c3b				Cachd1	2810025M15Rik					Chd4
Atg9b				Ythdf1	Arap2	Sfxn1	Esrrg				Rpl4	Cdh18					Syne1..2
Suclg1				Dyrk2	Lrrc42	Aifm3	Epha7				Syt4	Atraid					Mkln1
Slc25a29				Rufy1	Robo1	Fam159a	Tle4				Il1rap	BC056474					Crbn
Zmat2				Trnt1	App	Wipf3	Ehd3				Mesdc2	Unc13c					Rtl1
Gm11744				Fam171a2	2610001J05Rik	Wnt7a	Rap1gap				Nras	Cthrc1					Ndrg3
Uap1l1				Gm2986	Gm11646	Grip2	Rsad1				Ehbp1	Psmb1					Col9a3
Gadd45b				Prrt3	Drp2	Cxadr	Sdhd				Rps19	Gmpr					Abcb9
Sgpp2				BC018242	Myh7	Klf6	Bcl6				Nme1..1	Mmgt2					Ak1
Ndufa6				Rnf215	Agrn	Tarbp2	Arhgef6				Anp32b	P4ha1
RMST_8				Minpp1	Trim67	Ppfibp1	Aplp2				Baiap3	H13
Akap13				Rundc3b	Dtd1	Adarb2	Luzp2				Wdr6	Lgals3bp
Tmem106c				Wdr34	Rpl7	Gm9169	Susd4				Etv1	Dpm3
Pdha1				Tet1	Gpc2	Gm11149	Schip1				Gm17087	Gm8399
Lrrc4c				Acvr2b	Pcdh18	Khdrbs2	Pard6a				Rasgef1b	Gm5454
Sema3d				Gnai1	Gm8292	Itfg1	Rapgef2				Pnp	Ndn
Bend6				Ap1s2	Uchl3	Rpl4	Ttll7				Blcap	Lrrc42
Chrm5				Cdr2l	Gm7389	Fam183b	Itm2a				Gm2986	Rps5
Ndufa2				Slc6a17	Stx3	Lmo4	Fmnl3				Yeats4	Arl10
Grina				Fblim1	S100a11	Cdhr1	Ankrd29				Lgals3bp	Actb
mt-Nd6				Inha	Gm12174	Cyb5	Cox6a1				Psmb6	Arpc3
Uqcrc1				Rreb1	Fam211b	Gnb1	2310061I04Rik				Gm5454	Rbp1
Hist3h2a				Onecut1..1	Rps10-ps1	Olfm1	Rora				Ubxn1	Baiap3
Vdac2				Chgb	Chst1	Rpl14	Dclk3				P4ha1	Yeats4
1700037H04Rik				Pcsk1n	Rsu1	Sema4d	Prr13				Serp2	Peg10
Scn2b				Csdc2	Eif4a1	Crim1	Ncam2				Lrrc55	Rps19
Cdc42se1				Mkrn3	Atat1	Camk1g	Csf2rb2				Pgrmc1	Etv1
Ggact				Rnf126	Galntl6..2	Tub	C130071C03Rik				Ergic3	Nelfe
Gm8659				Glra1	Arl10	Gm11652	Fbn2				Vopp1	Etv5
Coq9				Ip6k1..1	Eef1b2	B3gat2	Msi1				Atp6v0e2	Gstm6
Ahi1				Gabre	Stk32b	Gm12181	Gpr12				Anxa6	Gm10094
Ntrk1				Cdc16	Anks1	2310003H01Rik	Cdk16				Gm6644	Rps10-ps1
Rgl1				Psme1	Wdr89	Gm17315	Cdr1				Tox3	Casr
Wdyhv1				Fam134b	Parm1	Jakmip1	Ppp2r1b				Gmds	Serpinb6a
Atp6v1c1				Asic1	Cops5	Slc35d3	Cox11				Gm10094	Chrna4
Avpi1				Perp	Fblim1	Ttc13	Ccdc65				Arl2	Ston2
Mrfap1				Ift27	Nav1..1	Ankfn1	Kndc1				Nenf	Gm2986
Pink1				Mms19	2410066E13Rik	Ctnna2	Zdhhc1				2810025M15Rik	Gna14
Sh3gl2				Trappc5	Lmo7	Aldh1a7	Kcnmb4..1				Rpl3-ps1	Adam10
Kcnc1				Ffar2	BC056474	Trpv1	Cluh				App	Ubxn1
Uqcrb				Adamts18	Bcas2	Map9	Capn2				Psmd7	Psmb6
Slc6a17				Ak4	Gm11560	Cmbl	Gm14088				Syt5	Nedd4
Cdk18				Tmem51	Gm7110	Rps18	Klhdc3				Gmpr	Serp2
Map2k1				Snapc4	Arf2	Mllt11	Fam131c				Peg10	Pygl
Gm6265				Ets2	Cdh2	Hap1	Snrpn				Dpm3
Osbpl3				Hmgcll1	Itpa	Trank1	Gulp1				Fam20c
Dexi				Cisd3	Bzw1	Ftl1	mt-Tp				Fkbp1b
Elmod1				Tmem9	Rrp7a	Maged2	Kif17				Mien1
Dock4				Ing1	Extl3	Zdbf2	Tenm4				Rrp7a
Snrpn				Gdpd2	Bex1	Agrn	Hspa12a				Npdc1
Rgs4				Ssh3	Fabp5l2	2610008E11Rik	Dll3				Gm20721
Cgrrf1				Rims2	Ano10	BC005764	Gm4735				Arpc3
Pard6a				Smpd3	Rgs20	Kcnh4	Pdxp				BC029722
2810055G20Rik				Cndp2	Rpsa	Ehbp1	Sptlc1				Unc13c
Mcee				Klhdc8b	Pknox2	Atp2b4	Trim62				Ostf1
Baz1b				Gpx7	Panx1	Ppm1g	BC048546				Snrpd2
E330009J07Rik				Wdr5	Tgfbr3	Tpm3-rs7	Cdk20				C130026L21Rik
Gls2				Kctd6	Scamp1	Snrpd2	Pacsin1				Mmgt2
Gm13202				Camk2b	Nkd2	Adamtsl2	Nkiras1				Rpl38-ps2
Ifi27				Zdhhc1	Gart	B230219D22Rik	Urgcp				1810041L15Rik
Spred1				Asna1	Armc10	Col9a2	Rdh13				Psmb4
Cox14				Zfhx3	Snrpa	Tekt2..1	Gm7984				Casr
Ppm1k				Ablim3	Rpl13	Tpgs2	Gm6265				Rps9
Vamp2				Grb14	Tmem17	Col8a1	Gmps				Atp6v0b
Isca2				Ccdc85a	Gm13597	Ext2	Nat8l				Gm14586
Sorl1				Ralgds	Chrna3	Rnf112	Kmt2e				Efna5..1
Pdp2				Hfm1	Pgrmc1	Uchl3	D17H6S53E				Serpinb6a
Eif4a2				Obsl1	Ncan	Rbp1	Slc35e2				Itm2b
Hs3st1				Cog7	Rps3a1	Ncan	Echdc2				Nelfe
Mir135a-2				Scara3	Gm11539	2610001J05Rik	Ndufs8				Gm9169
Habp4				Ralyl..2	Trank1	Pcdhga9	Gm4943				Tceb2
Pithd1				Acap3	Robo2	Sh3pxd2b	Kcnab3				Sptssa
Lhfpl5				Cggbp1	Gnb1	Nae1	Gpr3				Adam10
Usmg5				Rhbdl1	Aplp1	Rab6b	Ncald				Hmox2
Lamtor5				Dhx32	Gm8378	Dusp4	Cisd1				Nme2
Stac2				Crtap	Eif4ebp1	Lzic	Comtd1				Bet1
Nr1d1				Snord107	Snx4	Thoc3	Rabl2				Cadm1
Calcoco1				Pcgf2	Gm15427	Mapre1	Plxdc1				Dynll1
Kcnk1				Herpud2	Ccdc40	Gm3687	2810403A07Rik				Gm10036
Cpne9				Tmem25	Kdelr2	Frmd4b	Pitpnm3				Cdh18
Rab26				Nalcn	Nae1	Rreb1	Ntm				Cthrc1
Rpa1				Arrdc1	Dpysl2	Gm6644	Rxrb				Stk39
Pacsin1				Efna3	Lin7c	Lingo1	Mapk10				Chrna4
2010107E04Rik				Grtp1	Fsd1	Mcc	Ado				Timm17b
Gm16399				Fam171b	Tmod2	Rabif	Trp53inp2				Twist2
Bhlhe41				Efnb2	Blmh	Ooep	9430021M05Rik				Camk2n1
Gm2464				Syn1	Rab15	Gnas	Zdhhc3				Dhdh
Ass1				Mtss1	Twist2	Gm9625	Nfyc				Dhrs1
Txndc15				Gm14480	3632451O06Rik	Slc7a5	Ptprt				Gskip
Ttc33				Anp32b	Lrrn2	Pde4b	Letm1				Gm10320
Cyhr1				Neto1	Pih1d1	Pde2a	Hmgb3				Gm5526
Srpk2				Slc1a1	Shisa6	Fbxo10	Usmg5				Pygl
Acyp1				Akap8l	Tpm3-rs7	Smim18	Ucp2				Rpl3
Coq10b				Cpeb2	Bbs9	Ptn	mt-Co1				Rabac1
Cerkl				Myrip	Arhgdig	Rpl6	Got2-ps1				Gstm6
Alkbh5				Dnajc27	Ybx1	Extl3	Dtx3				Gm4149
Vstm2a				Srcin1	Top2b	Shank3	Cbx7				Crmp1
Dnajb1				Fnbp1	Mpzl1	Slc41a2	1700021F05Rik				Pdzd11
Esrra				Lin7b	Gm6644	Gm8606	Rab11fip4				Gm1673
Ubl5				Npdc1	Cdh8	Reep5	Mrpl40				Acadm
Tmem25				Arl6	Klf7	Gm4617	Fam126b				Tmem219
Tagln3				Dhx35	Cnrip1	Gm11646	Galntl6..1				Tgoln1
Smim12				Camk2g	B4galt2	Grm7	Tomm40l				Aamp
Cox7a2l				Rorb	Tpd52-ps	Rps5	Galnt16				Cops6
Gm6245				4933411K20Rik	Cnp	Slco3a1	Tspyl4				Itgb1
Ndufv2				Onecut2	Xpot	Psme2	Psd2				Mta3
Cdadc1				Zfp335	mt-Cytb	Akap7	Cxcl12				Med29
Auh				Synj2	Ube4b	Marcks	Gabra1				Txn1
Acnat1				Hivep3..1	Fscn1	Ehbp1l1	Wwox				Rps15-ps2
Cyb5r1				Stradb	D430019H16Rik	Sec61a2	Fbxo44				Coa3
Ppp1r15a				Bid	Nrxn3	Rev3l	Mbnl2				Avpr1a
Bckdhb				Adcy3	Tmem50a	Trim67	Lgi3				Alg2
Pgam1-ps2				Selm	Snrpd3	Asb4	Nr1d2				Rpl23
Serpinb9f				Tekt2..2	Rnf112	S100a11	Strip2				Tuba1b
Bcl6				Gabra2	Rpn2	A330033J07Rik	Dusp3				Hexa
Lgi3				Gpr37	Rps6ka6	Nkd2	Bri3bp				Lrrc42
Zeb2				Hes6	1110004F10Rik	D130043K22Rik	Slc25a23				Fgl2
Omg				Gnptab	Slit1	Ramp3	Kifc2				M6pr-ps
D17H6S53E				Pdhb	Gm6472	Nras	Ilkap				Gm7327
Dnm1				Comtd1	Ttll1	Plcxd3	Kcnk3				Ston2
Hspa4l				Pigq	Gm11652	Ube4b	1700003E16Rik				Me1
Gm14270				Jakmip1	Mthfd2	Tgfbr3	Spred1				Tlk1
Gas6				Wdsub1	Rps10-ps2	Rasal1	Acot13				Etv5
Gucy1b3				Alkbh7	Nisch	2610524H06Rik	Fkbp3				Rpl9-ps6
Dnajb4				Nccrp1	Gm4149	En2	Adarb1				Gm6472
Nol3				Arhgef15	Syt4	Pkig	Slc4a3				Dnah1
Ypel5				Psmb1	Agpat5	Casc4	Sybu				Mapk3
Dusp1				Ptpra	Psd	Ccdc28b	Bhlhe41				Gm5844
Hprt				Exosc1	2610008E11Rik	Agpat5	R3hdm2				Spin2c
Usp2				Clcn2	Slco2a1	Rps4x	Nrp2				Rprm
Cidea				Wrnip1	1700042O10Rik	Msi2	Nr1i3				Pigp
mt-Nd5				Numbl	Cfdp1	Arap2	Mthfd2l				Gm5555
Prune2				Mlf1	Slc16a2	Syt3	Fbxo21				Coa4
Echdc2				Slc25a22	Ammecr1	Trim46	Naa20				Dnajc12
Ndrg4				C2cd2	Trim2	Lin7c	Exd2				Gm15487
Rpph1				Angel1	Cdkl2	Gnai2					Sec61b
Ppp1r11				4833422C13Rik	"Sep15"	Cystm1					6030443J06Rik
Bcas1				Gas2l1	Fasn	Frrs1					Hmgn5
Dbp				Stk33	Gm3436	Cnp					Plcxd3
Nfyc				Akap7	Rabif	Ptprz1					Ctsd
Lmo2				Slc7a4	Myc	Gstp1					Limd2
Cd59a				Tomm70a	Ankfn1	Gm8546					Rbp1
Rilpl1				Tpm1	Rasal2	Gm11227					Ntrk3
Gm5424				Cyp26b1	Il1rapl2	Mlkl					Bsg
A330076H08Rik				Doc2b	Lzic	Uchl4					BC004004
Gstt2				Kifc2	Cnot7	Cfdp1					Sqstm1
Cdip1				Dpp7	Uchl4	Arpc2					Rpn1
Gm11633				Zdhhc12	Sh3pxd2b	Pafah1b3					Zar1
Fam81a				Hid1	Crim1	Ascc1					Adipor1
Ndst4				Dennd6b	Actr1a	Tbc1d14					Dnah7a
Map2k4				Psme2b	Hmgcr	Banf1					Tacr3
Mat2b				Col16a1	Atp2b4	Fanci					Gpm6b
Arhgef9				Pianp	Dusp18	Nyap1					Enpp5
Egfl7				Sema6a	Dusp4	Mtpn					Mrpl41
Lin7b				Fam101b	Ywhae	Adcy1					Fam183b
Gmps				Rabl5	Cyb5	Kirrel3					Pcsk1
Psmb10				Fbxo10	Chl1	Dbpht2					Mrp63
Strip2				Rgl2	Rpl38-ps2	Ptma					Eef1g
Mcfd2				Pabpn1..2	Rasgrf2	Psma3					Tubb4b
Fbxo44				Ccnh	Sfxn1	Pigp					Bri3
Stambpl1				Tctn2	Mapre1	Klf7					Rps16-ps2
Oaz1				Tgfa	Fam96b	Arxes1					Anxa5
Cnnm1				Whrn	Guk1	Dcc					Gkn1
Prickle1				Uncx	Arpc2	Fndc9					Ly6e
Magi3				Itga3	Itpa-ps1	Mob3a					Gm20563
Ube2e3				Aacs	Ptpro	Fam210b					Cdkl2
Klf12				Gm11837	Igsf9	Rhou					Tmem59
Epha8				Cobl	Tmem150c	Shc2					Gm4204
Nipal3				Gpr149	Gnai2	Pknox2					Rps27l
Dpf3				Gck	Gm17315	Gm7027					Reep2
Kcnj9				Rap1gap2	Gm12181	Bbc3					Gm8894
Syndig1l				Kcnab2	Cfl1	Gm9385					Gm18343
Depdc5				Gnaz	Gm13998	Rpl10a-ps1					Gm12254
Nrip2				Chmp2b	Adcy1	Elavl4					Fis1
Ptprm				Chd1l	Rpl39	App					Glod4
Htt				Gas8	Dbn1	Tmem181b-ps..2					Rpl13a-ps1
Gm4953				E530001K10Rik	Trpc6	Rprm					Enc1
Tchh				Ndfip2	Reep5	Gm7389					Morf4l2
H2-Ke6..1				Ero1lb	Thoc3	Bcas2					Gm8185
Sdhb				Ptp4a3	Rpl19-ps11	Mtl5					Commd3
Satb1				Atp2b2	Cckar	Dlg5					Atp8a1
H2-T22				Grsf1	Cct5	Arpp19					Tmcc3
Mapk8ip3				Bak1	Tacr3	Arf3					Mest
Gpx4				2810468N07Rik	mmu-mir-6993	Mbd3					Gng10
Dmd				Lpin1	Ccdc23	Gatm					Pebp1
Ipo8				Rgs9	B4galt5	Lgi1					Nek7
Nudt19				Pkn1..1	Gm21399	Sec61b					Cops5
Mctp1				mmu-mir-7009	Sec61b	Gadl1					Pex7
Snph				Rap2c	Hnrnpa1	Bok					Cda
Irf3				Dtx1	Tox	Lancl1					Hspa13
Gm5506				Abhd15	Cyth1	Perp					Nudt11
Cpne6				Apoe	Rpl8	Arl6ip5					Ostc
Slc25a4				Ginm1	Gm26623	Mcf2l					Bend5
Kcnmb2				Mras	Zar1	Rpn2					Slc1a4
BC030500				Gm12945	Sphkap	Ndrg1					Nrxn3
Pitpnm3				1500009L16Rik	Rps20	Casp7
Etl4				Enkd1	Rufy3	Tox3
Hspa1a				Iqce	Lancl1	Armc10
Phyhip				Nr1d1	Pafah1b3	Prkaa2
G6pdx				Zfp580	Hmgn1	Kars
Plk2				Fam65a	Rps9	Rexo2
Cntn5				Sik1	"March1"	C77370
Syt6				Vapa	Mrpl52	Atat1
Zer1				Sec31a	Tspan7	Ppdpf
Sqstm1				Mtmr2	Arvcf	St6galnac5
Ndufa4				Nrxn2	Gm4204	AW121686
Tceal1					Kcnq3	Gm9387
Nat14					Smarce1	Adam19
Tle4					Gm9294	Fntb
Adi1					Gadl1	Twist2
Abhd12					Plxnb1	Gm8394
Gm15190					Klf6	B4galt2
A830082K12Rik					Trim46	Pdrg1
Fbn2					Gm15500	Cltb
Atpaf1					Rps15	Rasal2
Prkcg					Avpr1a	Hyi
Gm2962					Rab6b	Cpne2
Hspe1					Apbb2	Gm16372
Fbxo33					1810041L15Rik	Prep
Ccdc28a					Plekha7	Itm2c
Zfyve9					Lrrc56	Fam189a1
Ano4					Sox2ot	Thbs3
Socs5					Gm19807	Rps26-ps1
Frmpd4					Gnaz	Gm12751
Epdr1						Fam184a
Vav3						Gdap1l1
Gm7129						Tle2
Sulf1						Gm9001
Acbd4						Rpl5
Rnft1						Fscn1
Otub1						Cirbp
Fbln5						4932411E22Rik
Sik3						Lamb1
Tceal6						Slc6a11
Nt5c						Serf1
Vwa5a						Pcdh18
Aurkaip1						Myadm
mt-Tc						Dock9
Ctsb						Fkbp1a
Chrm1						Ykt6
2410004I01Rik						Psma5
Anxa6						Stam2
Napb						Dusp26
2310047M10Rik						Gas7
Snw1						Gm11560
Rapgef2						Robo2
Slc25a39						Gm26623
Cpeb1						Cyth1
Tecr						B4galt5
Tspan2						Gm14719
Chchd7						Tmem150c
Macrod1						Nptxr
Rabl6						Rpl13
Wbscr17						Ywhaq
Mia						Sh3d19
Gm15564						Samd14
Relt						Smap1..1
Tollip						Agk
Smim17						Plekha7
Scg5						H2afy2
Dld						Car4
Taok1						2410066E13Rik
Emc2						Wnt4
Gulp1						Slc37a1
H1f0						Nop10
Nrsn1						Cmip
Crebrf						Ifngr2
Gm26804						Xpot
Atp5d						H2afy3
Pmepa1						Zdhhc12
Aggf1						Dennd6b
Cx3cl1						Taldo1
Gm12312						Ttc9b
Arc						Rnpc3
Ryr2						Stx12
Kcnn2						D430019H16Rik
Susd2						Ttll1
Tomm40l						Pacrg
Prr15						Mrpl34
AA465934						Dtd1
Htr2c						Vgf
Per1						Pcsk1n
Lmx1a						Wdr89
Idh3g						"Sep15"
Gm561						Gm9800
Ublcp1						Erbb4
Rpp25						Coq4
Ralyl..2						Zdhhc9
Tspan3						Sumo3
Crlf3						Ctnnd1
G6pd2						Rpl29
Fkbp2						Tpm1
Hpca						Pomgnt2
Cyp4f16						Sec11c
Chgb						Vip
Pou3f2						H13
Plcxd2						Slc39a3
Mul1						Upf3b
Nr1h2						Mcrs1
Dleu7						Dpysl2
Syngr1						Hspa13
Ank						Yeats4
Rogdi						Map1b
Pnpo						Zbtb7c
Ddx24						Twsg1
Tac1						Phyhipl
Usp33						Ociad2
Mapk1ip1						Ccdc6
Nrsn2						Isyna1
Lrtm2						Mchr1
Gnb5						Gm10320
Dcaf8						Rps16-ps2
N4bp2l1						Ece1
N4bp3						Rimbp2
Tshz3						Polr3k
Hrasls						Sphkap
Gm6316						Lsm10
Trappc9						3930402G23Rik
Nr4a3						1810041L15Rik
Tm2d3						Adamts10
Gm13736						Rpsa
Acyp2						Mn1
AF529169						Ogfod3
Steap2						Snrpd3
AI854517						Sepw1
Ncald						Eif4a-ps4
Itm2a						Sec11a
Tcf12						Ttc5
Pcmt1						Nme6
Sptb						Gm13127
Rab28						Cmas
Irgm1						Eri3
Gm6969						Prkar2b
Ppm1m						Fdps
Fosb						Gm21399
Gm13910						Maoa
Coq7						Ncbp2
Lin52						Erp29
Mal2						Rgs20
1700025G04Rik						Gm8545
Klf9						Tctn2
Tmem38a						Mrpl23-ps1
Adm						Neurod6
Gm6175						Col9a3
Paip2b						Gm10094
A330023F24Rik						Dpp3
Etfb						Rab9b
Peg3						Prkag2
Vstm2b						Crmp1
Asah1						Gm12844
Bhlhe40						1810043G02Rik
Mapk10						Panx1
Per3						Ipo4
Nudc						Casp3
Cd164						Rasgrf2
Tmx2						Sox4
Tacc1						Syt5
Zcchc17						Tfcp2l1
Gm14117						Kdelr1
Nxph3						Cetn2
Hagh						Rgs11
Scyl1						Wscd2
Cwf19l2						Kcnq2
Fam53a						Efcab1
Ppif						Psmd13
Nr4a1						Rpn1
Mgrn1						Chfr
Eif2ak4						Nipsnap3b
Pkib						Srsf12
"Sept7"						Arf2
Tmem192						Arl4c
Bcam						Gm13597
Arhgap5						Mc3r
Ndufa8						Syap1
Mpdz						Med25
Gadd45a						Galnt9
Syt11						Klhl1
Upf2						Cnih2
Lrrtm3						Gm12989
B230216N24Rik						Arvcf
Slc29a1						Scp2-ps2
Il4ra						Rps20
Gm5430						Celf3
Syt10						Tpm3
Vps13a						Chmp6
Gatsl2						Cutal
Nefh						Tsnax
Mecp2						Xrn2
Fam73b						Stx17
Senp2						Ano10
Arhgef10						Nudt10
Atp5sl						Mrpl52
Akap11						Ocrl
Phf15						Camkk2
Stx1b						Tlk1
Mpv17						Lbh
Mrps11						Gart
Aff3						Ptp4a3
Nub1						Gm19807
Grtp1						Snrpa
Adarb1						Trps1
Arhgap24						Fam179a
Slc25a14						Tmem17
Fbn1						Romo1
Lrrtm1						Gpc2
Sdr39u1						Stk39
Stac						Prrc1
Dazap2						Ica1l
Dcaf12l1						Eif3l
Coprs						Zfp266
Mrps36						Kcnk2
Oat-rs1						Rps15a-ps5
Mfsd4						Ppp2r2b
Gstm5						Atg12
C530008M17Rik						Rcan3
Gabarapl2						Gm13872
Bccip						Eef1e1
Rpl24						Scrn1
Ypel4						S100pbp
Babam1						Cd24a
Hdac11						Rab15
Dnajb9						Arhgef3
Nr1i3						Lars
Pdxp						Ubap2l
Chm						Unc13b
Sucla2						Wsb2
Tmem87a						Npdc1
Wdr35						Gm14176
Rpl3-ps1						Tbca
Scg2						Baiap3
Ece2						Enho
Gm5499						Arglu1
Rab11fip4						Uqcc2
Gm2383						4930506M07Rik
Acn9						Klhl42
Nedd9						Alg3
Nrgn						Cnpy2
Lias						Dstn
1810009A15Rik						Guk1
Porcn						Snx8
Trib1						Nek7
Vwc2						Rab10
Gmcl1						4931428F04Rik
Gpr22						Tpd52
Fh1						Jazf1
Tmem55a						Prdx2
Calb2						Ubxn6
Ubl7						Gm10076
Lin37						Ube2i
Fxyd1						Ppp1ca
Hax1						Rbbp9
Fech						Wiz
Trmt2b						Kcnj6
Trpm7						Csnk1d
Zfp869						Gm9294
Gm26631						Gm2986
Cox7a1						Fam96b
Ccne1						Etnk2
Gm12266						mmu-mir-7070
Yjefn3						Fam171a2
Fam162a						Fbxo16
Gm12663						Tmem132b
A030009H04Rik						Qpctl
Cit						Tcta
Adk						Celf4
Ar						Dynlt1f
Acss2						Mbp
Tmem59l						Mrpl23
Glrb						Col4a2
Epha7						Tceanc2
Ivd						Tmem206
Nhlh2						Tuba1c
Gm9144						Mrpl37
Tor1aip1						Unkl
Stxbp1						Dctn3
Bag1						Galnt18
Gm129						Glt8d1
Matk						Psmb6
Gabrg2						Spag6
Ninj1						Ybx1
Cisd1						Bpgm
Poldip2						Plxnb1
Atp5j2						Rbms1
Gm9806						Fchsd1
Fam19a1						Zfp580
Klc2						BC004004
Ankrd34a						Fnbp1l
Sdf2l1						Eif4g2
Mtfr1						Tdh
Gm4899						Nop16
Higd1a						Slc39a6
Abca5						Gpx7
Rab3gap1						Fam211b
Dusp16						Ywhae
Tomm7						Nkap
RMST_4						Ppp2cb
Ctbp2..1						N4bp2
Necab2						Cr1l
Gm8330						Ucp2
Zmat5						Gm13578
Hexim2						Ccdc159
Frem1						Gm6166
Slc5a5						Rala
Mrpl35						Actr1a
Ccnd3
Rab11fip5
Tcerg1l
Cacna1i
Cnbp
Kcnab3
Slc24a3
Hs6st2
Ccnd2
Ciao1
Fam181b
Gucy1a3
Gm2366
Slc35g2
Per2
Snx5
Gm8927
P4htm
Spcs3
Me3..1
Ppip5k1
Zyx
Cdc42bpa
Glg1
Napa
Impad1
Pole4
Fcgrt
Myo5a
Tacr1
Dgkz
Ctif
Fgf12
Yipf6
Ccdc149
Pde5a
Mier1
Strn
Usp11
Ptpre
Dnajc12
Ldlr
Alas1
Mamld1
Dscaml1
Serpina3n
Igfbpl1
Zbtb4
Arhgap20
Rab9
Hivep2
Skida1
Fam135b
Nfic
Plod2
Slc5a6
Vps41
Ndufaf5
Hltf
Chrm2
Cdr1
Cdh10
Arhgef25
Sde2
Ccdc92
Map4k2
9630033F20Rik
Gm14164
2010111I01Rik
Ndufb3
Mrps34
Sos1
