# Supplementary material for: Single-cell RNA sequencing reveals midbrain dopamine neuron diversity emerging during mouse brain development
Source: Nat Commun. 2019 Feb 4;10:581. doi: 10.1038/s41467-019-08453-1 (PMC6362095; doi:10.1038/s41467-019-08453-1)
Supplement: Supplementary file 6 — Supplementary Data 3 [file 41467_2019_8453_MOESM6_ESM.xlsx]

## Sheet: Sheet1
name	barcode	PLP_sequence	target_sequence
Fam19a2	AATT	CACTGTGGGATAAAGAGCAGTCTACGATTTTACCAGTGGCTGCGTCTATTTAGTGGAGCCAATTCTATCTTCTTTGACCCTTCCGATTACTTTGA	GACCCTTCCGATTACTTTGACACTGTGGGATAAAGAGCAG
Fam19a2		GGGTCCTGAAGACTTCATCCCTGATTCCTTTGACTCACATTGCGTCTATTTAGTGGAGCCAATTCTATCTTCTTTAGAAGTCTACAGTGAACGTT	AGAAGTCTACAGTGAACGTTGGGTCCTGAAGACTTCATCC
Fam19a2		TTAGGGGGTCCATCATTTTATCTACGAGTTTGCAGTCACGTGCGTCTATTTAGTGGAGCCAATTCTATCTTCTTTATGTTTCACAGATCATCCTA	ATGTTTCACAGATCATCCTATTAGGGGGTCCATCATTTTA
Nfix	AGAG	ACAATCAAAGAACTGGACCTTCTACGATTTTACCAGTGGCTGCGTCTATTTAGTGGAGCCAGAGCTATCTTCTTTAGCCACATCACATTGGAGTC	AGCCACATCACATTGGAGTCACAATCAAAGAACTGGACCT
Nfix		TCCTACTCAGCCTGGCCTTCCTGATTCCTTTGACTCACATTGCGTCTATTTAGTGGAGCCAGAGCTATCTTCTTTATGCAACAAGACTGCCTTCC	ATGCAACAAGACTGCCTTCCTCCTACTCAGCCTGGCCTTC
Nfix		AAGGGTAGTTTACTGTCTGTTCTACGAGTTTGCAGTCACGTGCGTCTATTTAGTGGAGCCAGAGCTATCTTCTTTCACTGAGATACATAAGAAAC	CACTGAGATACATAAGAAACAAGGGTAGTTTACTGTCTGT
Amn	AGGA	CTCAGAGCTGAATCAGAGCTTCTACGATTTTACCAGTGGCTGCGTCTATTTAGTGGAGCCAGGACTATCTTCTTTGGCAAGCCTATGACGGCAGA	GGCAAGCCTATGACGGCAGACTCAGAGCTGAATCAGAGCT
Amn		CTCAGCTCAGAAGGTGGACACTGATTCCTTTGACTCACATTGCGTCTATTTAGTGGAGCCAGGACTATCTTCTTTCCTTCGGTCGAGCTACCTGA	CCTTCGGTCGAGCTACCTGACTCAGCTCAGAAGGTGGACA
Amn		TTACTTGAGCGATGGAGATCTCTACGAGTTTGCAGTCACGTGCGTCTATTTAGTGGAGCCAGGACTATCTTCTTTGTCCTACTTGTAACCTTGCT	GTCCTACTTGTAACCTTGCTTTACTTGAGCGATGGAGATC
Nos1	ATAT	GAGGCGACAGAAACTCTGCATCTACGATTTTACCAGTGGCTGCGTCTATTTAGTGGAGCCATATCTATCTTCTTTTCAAGTTGACGTCAAAGACA	TCAAGTTGACGTCAAAGACAGAGGCGACAGAAACTCTGCA
Nos1		TCTGCCACCGAGTCCTTCATCTGATTCCTTTGACTCACATTGCGTCTATTTAGTGGAGCCATATCTATCTTCTTTTGACCATTGTGGACCACCAC	TGACCATTGTGGACCACCACTCTGCCACCGAGTCCTTCAT
Nos1		CTACTATTCCATCAGCTCCTTCTACGAGTTTGCAGTCACGTGCGTCTATTTAGTGGAGCCATATCTATCTTCTTTCTGTCGCTGCTACAACCTCG	CTGTCGCTGCTACAACCTCGCTACTATTCCATCAGCTCCT
Ust	ATTA	AACAATTCCACCTGCTCAAGTCTACGATTTTACCAGTGGCTGCGTCTATTTAGTGGAGCCATTACTATCTTCTTTGTTCTACCACTACGTCAGAG	GTTCTACCACTACGTCAGAGAACAATTCCACCTGCTCAAG
Ust		CAGCATCCACCTTCTCAACACTGATTCCTTTGACTCACATTGCGTCTATTTAGTGGAGCCATTACTATCTTCTTTTGAGAGAACAAGTCAGTGTC	TGAGAGAACAAGTCAGTGTCCAGCATCCACCTTCTCAACA
Ust		ACAGTGATGGCGATGGTTAGTCTACGAGTTTGCAGTCACGTGCGTCTATTTAGTGGAGCCATTACTATCTTCTTTGTCTCCATGGTATTCCATAC	GTCTCCATGGTATTCCATACACAGTGATGGCGATGGTTAG
Dmrta2	CATG	CGGAGGCTGACAAAGAAGAATCTACGATTTTACCAGTGGCTGCGTCTATTTAGTGGAGCCCATGCTATCTTCTTTCCTGGGTTCCGAATCGGGTT	CCTGGGTTCCGAATCGGGTTCGGAGGCTGACAAAGAAGAA
Dmrta2		ATATATCAGTATCAACTGTACTGATTCCTTTGACTCACATTGCGTCTATTTAGTGGAGCCCATGCTATCTTCTTTCTCGAGTCTTTGGGACACAT	CTCGAGTCTTTGGGACACATATATATCAGTATCAACTGTA
Dmrta2		GAGCCAGAAGCTCCCGGACTTCTACGAGTTTGCAGTCACGTGCGTCTATTTAGTGGAGCCCATGCTATCTTCTTTGAATAGAGCGTCGGGTGAGT	GAATAGAGCGTCGGGTGAGTGAGCCAGAAGCTCCCGGACT
C1ql1	TGTG	TCATGAGGGTTACGAGGTGCTCTACGATTTTACCAGTGGCTGCGTCTATTTAGTGGAGCCTGTGCTATCTTCTTTTACGCCGGCCTCAAGAACCC	TACGCCGGCCTCAAGAACCCTCATGAGGGTTACGAGGTGC
C1ql1		GAGGTCTTCATCAAGCTGGACTGATTCCTTTGACTCACATTGCGTCTATTTAGTGGAGCCTGTGCTATCTTCTTTTGCATCTGGACGCAGGGGAT	TGCATCTGGACGCAGGGGATGAGGTCTTCATCAAGCTGGA
C1ql1		CCAGGCTGAATTGTCCTTAGTCTACGAGTTTGCAGTCACGTGCGTCTATTTAGTGGAGCCTGTGCTATCTTCTTTGACCAAGGCTGCCGACCCTC	GACCAAGGCTGCCGACCCTCCCAGGCTGAATTGTCCTTAG
Crhbp	CGAT	AACTTCAAACTCCAATGTCATCTACGATTTTACCAGTGGCTGCGTCTATTTAGTGGAGCCCGATCTATCTTCTTTACAAGGCCAGCATGTCACCG	ACAAGGCCAGCATGTCACCGAACTTCAAACTCCAATGTCA
Crhbp		TCATCACCATCCACTATGACCTGATTCCTTTGACTCACATTGCGTCTATTTAGTGGAGCCCGATCTATCTTCTTTCATCGGCGAACCCGAGGAAT	CATCGGCGAACCCGAGGAATTCATCACCATCCACTATGAC
Crhbp		CCATTCGAGCTAGAAACCTCTCTACGAGTTTGCAGTCACGTGCGTCTATTTAGTGGAGCCCGATCTATCTTCTTTTTGAGTATCGTCAGCTGGAG	TTGAGTATCGTCAGCTGGAGCCATTCGAGCTAGAAACCTC
Htr2c	CGCG	TAGCAGCTATAGTAACTGACTCTACGATTTTACCAGTGGCTGCGTCTATTTAGTGGAGCCCGCGCTATCTTCTTTCGATATTTCCATAAGTCCAG	CGATATTTCCATAAGTCCAGTAGCAGCTATAGTAACTGAC
Htr2c		TGCGTCCATCATGCACCTCTCTGATTCCTTTGACTCACATTGCGTCTATTTAGTGGAGCCCGCGCTATCTTCTTTCTAGATGTGCTATTTTCAAC	CTAGATGTGCTATTTTCAACTGCGTCCATCATGCACCTCT
Htr2c		CTCATTCACACACGTAAACTTCTACGAGTTTGCAGTCACGTGCGTCTATTTAGTGGAGCCCGCGCTATCTTCTTTTACTTTAGATTCTCGCTCTG	TACTTTAGATTCTCGCTCTGCTCATTCACACACGTAAACT
Plcl1	CGGC	GTTGCCAATTCAGCAGATGTTCTACGATTTTACCAGTGGCTGCGTCTATTTAGTGGAGCCCGGCCTATCTTCTTTATTACGAGTCTCTGGACCTA	ATTACGAGTCTCTGGACCTAGTTGCCAATTCAGCAGATGT
Plcl1		GAAGCTGAGCAAGGTGTCACCTGATTCCTTTGACTCACATTGCGTCTATTTAGTGGAGCCCGGCCTATCTTCTTTATGACCTCATGCTCTTCTTA	ATGACCTCATGCTCTTCTTAGAAGCTGAGCAAGGTGTCAC
Plcl1		ACCCAGAGGACTTCGTGAATTCTACGAGTTTGCAGTCACGTGCGTCTATTTAGTGGAGCCCGGCCTATCTTCTTTCAGCCGGATTGCCAATGAAT	CAGCCGGATTGCCAATGAATACCCAGAGGACTTCGTGAAT
Ptprq	CGTA	GTATGATGTCTATGTTGCTGTCTACGATTTTACCAGTGGCTGCGTCTATTTAGTGGAGCCCGTACTATCTTCTTTCATCTCACGCCATTCACAAT	CATCTCACGCCATTCACAATGTATGATGTCTATGTTGCTG
Ptprq		ACATTGCTGCTGAACACCTGCTGATTCCTTTGACTCACATTGCGTCTATTTAGTGGAGCCCGTACTATCTTCTTTCAGGAATCAGTATATGACTG	CAGGAATCAGTATATGACTGACATTGCTGCTGAACACCTG
Ptprq		ATCTTCTTACACCAGTGCATTCTACGAGTTTGCAGTCACGTGCGTCTATTTAGTGGAGCCCGTACTATCTTCTTTTGCAGAACCTGGCACAGTAT	TGCAGAACCTGGCACAGTATATCTTCTTACACCAGTGCAT
Ghsr	CTAG	TGGCCTTCTCCGATCTGCTCTCTACGATTTTACCAGTGGCTGCGTCTATTTAGTGGAGCCCTAGCTATCTTCTTTCAACCTCTACCTATCCAGCA	CAACCTCTACCTATCCAGCATGGCCTTCTCCGATCTGCTC
Ghsr		ATTTACGTTGGAAACATCAACTGATTCCTTTGACTCACATTGCGTCTATTTAGTGGAGCCCTAGCTATCTTCTTTGCTGAAGCGATAGATTGCCT	GCTGAAGCGATAGATTGCCTATTTACGTTGGAAACATCAA
Ghsr		CTGAGACTGAATTACAGAGATCTACGAGTTTGCAGTCACGTGCGTCTATTTAGTGGAGCCCTAGCTATCTTCTTTAGAAGTCCTGAACTTACATC	AGAAGTCCTGAACTTACATCCTGAGACTGAATTACAGAGA
Pld1	TTAA	TATCAACCTGTACACGATCGTCTACGATTTTACCAGTGGCTGCGTCTATTTAGTGGAGCCTTAACTATCTTCTTTTCGACCTCAAGGGTGCCAAG	TCGACCTCAAGGGTGCCAAGTATCAACCTGTACACGATCG
Pld1		ACATTGTGATACCGCTGCTGCTGATTCCTTTGACTCACATTGCGTCTATTTAGTGGAGCCTTAACTATCTTCTTTAGGCCAGAGATATCGGGTGT	AGGCCAGAGATATCGGGTGTACATTGTGATACCGCTGCTG
Pld1		CCACTGGACTCCTTCAGAGTTCTACGAGTTTGCAGTCACGTGCGTCTATTTAGTGGAGCCTTAACTATCTTCTTTTGATGCCTCCTGTCACCTAC	TGATGCCTCCTGTCACCTACCCACTGGACTCCTTCAGAGT
Ebf2	TTGG	CTCAAACCTGAGCCCTGAGCTCTACGATTTTACCAGTGGCTGCGTCTATTTAGTGGAGCCTTGGCTATCTTCTTTCGGTCAGGAGTCAATTGACA	CGGTCAGGAGTCAATTGACACTCAAACCTGAGCCCTGAGC
Ebf2		GTACCATGCTTGTATGGAGTCTGATTCCTTTGACTCACATTGCGTCTATTTAGTGGAGCCTTGGCTATCTTCTTTTGGTCTCCAGGTTGTGTTTG	TGGTCTCCAGGTTGTGTTTGGTACCATGCTTGTATGGAGT
Ebf2		TATCTCACCTCTAAGGAGAGTCTACGAGTTTGCAGTCACGTGCGTCTATTTAGTGGAGCCTTGGCTATCTTCTTTGAACATCCTCAGGCAAGAAG	GAACATCCTCAGGCAAGAAGTATCTCACCTCTAAGGAGAG
Slc26a7	GAAG	AACGACTGGTCCCTCAGAGCTCTACGATTTTACCAGTGGCTGCGTCTATTTAGTGGAGCCGAAGCTATCTTCTTTGATATCAGCCAACGCTGTGG	GATATCAGCCAACGCTGTGGAACGACTGGTCCCTCAGAGC
Slc26a7		TAGGACCTCTGCTGTACTGGCTGATTCCTTTGACTCACATTGCGTCTATTTAGTGGAGCCGAAGCTATCTTCTTTCCTTATTGTCATCTATGCAA	CCTTATTGTCATCTATGCAATAGGACCTCTGCTGTACTGG
Slc26a7		CCAACTGTACTGCATCCTTGTCTACGAGTTTGCAGTCACGTGCGTCTATTTAGTGGAGCCGAAGCTATCTTCTTTGAGTGTGGATGTGTTCTTAG	GAGTGTGGATGTGTTCTTAGCCAACTGTACTGCATCCTTG
Zfhx3	GACT	GCAGATCATCAACACTTTCCTCTACGATTTTACCAGTGGCTGCGTCTATTTAGTGGAGCCGACTCTATCTTCTTTTGTGCTGCACCCGTGTACCC	TGTGCTGCACCCGTGTACCCGCAGATCATCAACACTTTCC
Zfhx3		AAGTACCAGCAGACACTGGACTGATTCCTTTGACTCACATTGCGTCTATTTAGTGGAGCCGACTCTATCTTCTTTCCAAGTGCAACTGGCACTAT	CCAAGTGCAACTGGCACTATAAGTACCAGCAGACACTGGA
Zfhx3		CACTCCACCTTGTTACAGTTTCTACGAGTTTGCAGTCACGTGCGTCTATTTAGTGGAGCCGACTCTATCTTCTTTGCATGCACTGTATGGGAAAG	GCATGCACTGTATGGGAAAGCACTCCACCTTGTTACAGTT
Ntsr1	GAGA	TGCTGGTGACCGCTGTATACTCTACGATTTTACCAGTGGCTGCGTCTATTTAGTGGAGCCGAGACTATCTTCTTTCACTGACATTTATTCCAAGG	CACTGACATTTATTCCAAGGTGCTGGTGACCGCTGTATAC
Ntsr1		GATGAACAGTGGACTACGTTCTGATTCCTTTGACTCACATTGCGTCTATTTAGTGGAGCCGAGACTATCTTCTTTTCATGTTCTGCTATATCTCA	TCATGTTCTGCTATATCTCAGATGAACAGTGGACTACGTT
Ntsr1		GAAGATGTGATCACCCAAGATCTACGAGTTTGCAGTCACGTGCGTCTATTTAGTGGAGCCGAGACTATCTTCTTTCGGATCAAGGCTGACACCAG	CGGATCAAGGCTGACACCAGGAAGATGTGATCACCCAAGA
Grik3	GATC	CACCTTCTACGTGAACCTCTTCTACGATTTTACCAGTGGCTGCGTCTATTTAGTGGAGCCGATCCTATCTTCTTTCACCCACTGGACAACAAGGA	CACCCACTGGACAACAAGGACACCTTCTACGTGAACCTCT
Grik3		AGATGCTTCGGGTCAGTGTCCTGATTCCTTTGACTCACATTGCGTCTATTTAGTGGAGCCGATCCTATCTTCTTTCAGATGGAGACTGTGATCTC	CAGATGGAGACTGTGATCTCAGATGCTTCGGGTCAGTGTC
Grik3		CTGAGCCAATATCACAGTCTTCTACGAGTTTGCAGTCACGTGCGTCTATTTAGTGGAGCCGATCCTATCTTCTTTGCCTTGCTAGTCGTTGATCC	GCCTTGCTAGTCGTTGATCCCTGAGCCAATATCACAGTCT
S100a10	GCAT	CCAGCTCTTCCAAGGACTGCTCTACGATTTTACCAGTGGCTGCGTCTATTTAGTGGAGCCGCATCTATCTTCTTTCTAGCCTCATCGTGGTGTGC	CTAGCCTCATCGTGGTGTGCCCAGCTCTTCCAAGGACTGC
S100a10		CCACTTGACAAAGGAGGACCCTGATTCCTTTGACTCACATTGCGTCTATTTAGTGGAGCCGCATCTATCTTCTTTAGGTTTGCAGGCGACAAAGA	AGGTTTGCAGGCGACAAAGACCACTTGACAAAGGAGGACC
S100a10		TTGTGAGCAGATCAGGACCCTCTACGAGTTTGCAGTCACGTGCGTCTATTTAGTGGAGCCGCATCTATCTTCTTTGGAATCTGCCCCACTGCTTC	GGAATCTGCCCCACTGCTTCTTGTGAGCAGATCAGGACCC
Slc39a4	GCCG	AGCTACTGCAGAAGATTGAGTCTACGATTTTACCAGTGGCTGCGTCTATTTAGTGGAGCCGCCGCTATCTTCTTTCATGACCCTGGGTCTGAGCC	CATGACCCTGGGTCTGAGCCAGCTACTGCAGAAGATTGAG
Slc39a4		GTATGGGACACGCTGTGCCTCTGATTCCTTTGACTCACATTGCGTCTATTTAGTGGAGCCGCCGCTATCTTCTTTCCCACAACAGCAACTCTAGT	CCCACAACAGCAACTCTAGTGTATGGGACACGCTGTGCCT
Slc39a4		TCATTGGCGGTGTTCTGTCATCTACGAGTTTGCAGTCACGTGCGTCTATTTAGTGGAGCCGCCGCTATCTTCTTTGGAAGACTGGGCTGGCCACT	GGAAGACTGGGCTGGCCACTTCATTGGCGGTGTTCTGTCA
Cadps2	GCGC	CAAGCAGCCCACCGACATGGTCTACGATTTTACCAGTGGCTGCGTCTATTTAGTGGAGCCGCGCCTATCTTCTTTATCGCGTACCCATTCAACGC	ATCGCGTACCCATTCAACGCCAAGCAGCCCACCGACATGG
Cadps2		GTGGAGGATGCTCTGCTAATCTGATTCCTTTGACTCACATTGCGTCTATTTAGTGGAGCCGCGCCTATCTTCTTTTGTGGCCAGAATGGTTCAAA	TGTGGCCAGAATGGTTCAAAGTGGAGGATGCTCTGCTAAT
Cadps2		GATAACGCTGATGAACAAGCTCTACGAGTTTGCAGTCACGTGCGTCTATTTAGTGGAGCCGCGCCTATCTTCTTTTTTATAACGCATGCCAGCTG	TTTATAACGCATGCCAGCTGGATAACGCTGATGAACAAGC
Oprk1	GCTA	TAGAGTTAGAAACACAGTTCTCTACGATTTTACCAGTGGCTGCGTCTATTTAGTGGAGCCGCTACTATCTTCTTTATGGAGCGCCAGAGCACCAA	ATGGAGCGCCAGAGCACCAATAGAGTTAGAAACACAGTTC
Oprk1		CCAGCTGTCTCACAGGTGTCCTGATTCCTTTGACTCACATTGCGTCTATTTAGTGGAGCCGCTACTATCTTCTTTCCATCTGTAAGCTCTCATCA	CCATCTGTAAGCTCTCATCACCAGCTGTCTCACAGGTGTC
Oprk1		GAGATGAACTCTACCTAGAGTCTACGAGTTTGCAGTCACGTGCGTCTATTTAGTGGAGCCGCTACTATCTTCTTTGCTTGCTATGTCTGAGACTT	GCTTGCTATGTCTGAGACTTGAGATGAACTCTACCTAGAG
Ntf3	GGAA	TCTCAATTCCCTCATCATCATCTACGATTTTACCAGTGGCTGCGTCTATTTAGTGGAGCCGGAACTATCTTCTTTAGGAGTTTGCCGGAAGACTC	AGGAGTTTGCCGGAAGACTCTCTCAATTCCCTCATCATCA
Ntf3		TGCAGAACATAAGAGTCACCCTGATTCCTTTGACTCACATTGCGTCTATTTAGTGGAGCCGGAACTATCTTCTTTTCACCACGGAGGAAACGCTA	TCACCACGGAGGAAACGCTATGCAGAACATAAGAGTCACC
Ntf3		AACCTGTGTACACCAGTATTTCTACGAGTTTGCAGTCACGTGCGTCTATTTAGTGGAGCCGGAACTATCTTCTTTTCTCGGGAACCCTTCTGTAA	TCTCGGGAACCCTTCTGTAAAACCTGTGTACACCAGTATT
Vwc2l	GGCC	GTAGCAAACACTGTGTAAGTTCTACGATTTTACCAGTGGCTGCGTCTATTTAGTGGAGCCGGCCCTATCTTCTTTGCCAAGTCACCTCTACTGCC	GCCAAGTCACCTCTACTGCCGTAGCAAACACTGTGTAAGT
Vwc2l		CCTGGATTGGTCACCTCTGCCTGATTCCTTTGACTCACATTGCGTCTATTTAGTGGAGCCGGCCCTATCTTCTTTGCATACTTCTATTGGTCATC	GCATACTTCTATTGGTCATCCCTGGATTGGTCACCTCTGC
Vwc2l		ATTCGGTAGGCTAGAGTGTATCTACGAGTTTGCAGTCACGTGCGTCTATTTAGTGGAGCCGGCCCTATCTTCTTTCACTGACATTCCCAGCAAGG	CACTGACATTCCCAGCAAGGATTCGGTAGGCTAGAGTGTA
Mob3b	GGTT	AGCAAGTGTTCAACAAGGACTCTACGATTTTACCAGTGGCTGCGTCTATTTAGTGGAGCCGGTTCTATCTTCTTTGACCATGTCCATCGCCCTGA	GACCATGTCCATCGCCCTGAAGCAAGTGTTCAACAAGGAC
Mob3b		GGAAGAAAGGAACACTGTTCCTGATTCCTTTGACTCACATTGCGTCTATTTAGTGGAGCCGGTTCTATCTTCTTTAACACTCCGCCTCATCTTCT	AACACTCCGCCTCATCTTCTGGAAGAAAGGAACACTGTTC
Mob3b		TTGAGGACAGCTCCAGACCTTCTACGAGTTTGCAGTCACGTGCGTCTATTTAGTGGAGCCGGTTCTATCTTCTTTAATGGAAGATTCTTGCAGCC	AATGGAAGATTCTTGCAGCCTTGAGGACAGCTCCAGACCT
Sv2c	GTAC	GGTCCTACAGTCGGTTCCAGTCTACGATTTTACCAGTGGCTGCGTCTATTTAGTGGAGCCGTACCTATCTTCTTTCCAGGATGAATATACCCAGC	CCAGGATGAATATACCCAGCGGTCCTACAGTCGGTTCCAG
Sv2c		GCTGACATTCATGAGATGCTCTGATTCCTTTGACTCACATTGCGTCTATTTAGTGGAGCCGTACCTATCTTCTTTACCGAACTGTACGGAATTTG	ACCGAACTGTACGGAATTTGGCTGACATTCATGAGATGCT
Sv2c		TAACCTGAGTACTCAGAGCCTCTACGAGTTTGCAGTCACGTGCGTCTATTTAGTGGAGCCGTACCTATCTTCTTTAGAAAGTGGTTCCCTGCAGA	AGAAAGTGGTTCCCTGCAGATAACCTGAGTACTCAGAGCC
Ghr	GTGT	GGTCTTCTTAACCTTGGCACTCTACGATTTTACCAGTGGCTGCGTCTATTTAGTGGAGCCGTGTCTATCTTCTTTTCAGGTATGGATCTTTGTCA	TCAGGTATGGATCTTTGTCAGGTCTTCTTAACCTTGGCAC
Ghr		ACCCTACTGCATCAAGCTAACTGATTCCTTTGACTCACATTGCGTCTATTTAGTGGAGCCGTGTCTATCTTCTTTTCATATACCTCCATTTGGAT	TCATATACCTCCATTTGGATACCCTACTGCATCAAGCTAA
Ghr		GCTTTGAAAAGTACAGCGAGTCTACGAGTTTGCAGTCACGTGCGTCTATTTAGTGGAGCCGTGTCTATCTTCTTTGGTGAGATCCAGACAACGGA	GGTGAGATCCAGACAACGGAGCTTTGAAAAGTACAGCGAG
Grp	GTTG	GGGTTTCCCTCCAGGACCATTCTACGATTTTACCAGTGGCTGCGTCTATTTAGTGGAGCCGTTGCTATCTTCTTTAGCCTAGTCGAGAGCTCTGA	AGCCTAGTCGAGAGCTCTGAGGGTTTCCCTCCAGGACCAT
Grp		CCTAGAAGCTGCTGGGAACCCTGATTCCTTTGACTCACATTGCGTCTATTTAGTGGAGCCGTTGCTATCTTCTTTGCAAGGGATTTGCTGGACCT	GCAAGGGATTTGCTGGACCTCCTAGAAGCTGCTGGGAACC
Grp		TTGAACTTGTTTCTGTGAACTCTACGAGTTTGCAGTCACGTGCGTCTATTTAGTGGAGCCGTTGCTATCTTCTTTTTCGAGCAGCATCTTCTGGT	TTCGAGCAGCATCTTCTGGTTTGAACTTGTTTCTGTGAAC
Lpl	TAAT	GGATTAGCAGACTCTGTGTCTCTACGATTTTACCAGTGGCTGCGTCTATTTAGTGGAGCCTAATCTATCTTCTTTACACTTGTCATCTCATTCCT	ACACTTGTCATCTCATTCCTGGATTAGCAGACTCTGTGTC
Lpl		GAAAGTTTCTCATCTGCAGACTGATTCCTTTGACTCACATTGCGTCTATTTAGTGGAGCCTAATCTATCTTCTTTGTCATCTTCTGTGCTAGGGA	GTCATCTTCTGTGCTAGGGAGAAAGTTTCTCATCTGCAGA
Lpl		CAGTTGAAGACATGGCTCATTCTACGAGTTTGCAGTCACGTGCGTCTATTTAGTGGAGCCTAATCTATCTTCTTTAACGTGTGACTTGGCAAAAG	AACGTGTGACTTGGCAAAAGCAGTTGAAGACATGGCTCAT
Nrp1	TACG	CAAGCTCCGGAACCCTACCATCTACGATTTTACCAGTGGCTGCGTCTATTTAGTGGAGCCTACGCTATCTTCTTTAGAAGTGTGAATGGCTAATC	AGAAGTGTGAATGGCTAATCCAAGCTCCGGAACCCTACCA
Nrp1		AACTATCATGGATGACAGCACTGATTCCTTTGACTCACATTGCGTCTATTTAGTGGAGCCTACGCTATCTTCTTTAACAATGGCTCTGACTGGAA	AACAATGGCTCTGACTGGAAAACTATCATGGATGACAGCA
Nrp1		CTGTTGGCACAATGGGATGTTCTACGAGTTTGCAGTCACGTGCGTCTATTTAGTGGAGCCTACGCTATCTTCTTTGGAGTTGTGCTGTACTGTGC	GGAGTTGTGCTGTACTGTGCCTGTTGGCACAATGGGATGT
Otx2	TAGC	TCAGAGAGTGGAACAAGTGGTCTACGATTTTACCAGTGGCTGCGTCTATTTAGTGGAGCCTAGCCTATCTTCTTTCTCCAGCTCGGGAAGTGAGT	CTCCAGCTCGGGAAGTGAGTTCAGAGAGTGGAACAAGTGG
Otx2		ATTATAAGGACCAAACTGCCCTGATTCCTTTGACTCACATTGCGTCTATTTAGTGGAGCCTAGCCTATCTTCTTTCTCAACCACTGATTGCTTGG	CTCAACCACTGATTGCTTGGATTATAAGGACCAAACTGCC
Otx2		GGCTGGAGGTGAGCTGCCCTTCTACGAGTTTGCAGTCACGTGCGTCTATTTAGTGGAGCCTAGCCTATCTTCTTTGATCTAGAAAGATTACCTTG	GATCTAGAAAGATTACCTTGGGCTGGAGGTGAGCTGCCCT
Sncg	TATA	GTGGCTGAGAAGACCAAGGATCTACGATTTTACCAGTGGCTGCGTCTATTTAGTGGAGCCTATACTATCTTCTTTTGGTACAAAGTGTCACCTCA	TGGTACAAAGTGTCACCTCAGTGGCTGAGAAGACCAAGGA
Sncg		ACTGAATGCCCTGCCTAGAGCTGATTCCTTTGACTCACATTGCGTCTATTTAGTGGAGCCTATACTATCTTCTTTACCCTGTCTCAACCTGGCAC	ACCCTGTCTCAACCTGGCACACTGAATGCCCTGCCTAGAG
Sncg		TCACCAATCAGATGCTGCTGTCTACGAGTTTGCAGTCACGTGCGTCTATTTAGTGGAGCCTATACTATCTTCTTTTTTACCCTATGGTCCTCTGA	TTTACCCTATGGTCCTCTGATCACCAATCAGATGCTGCTG
Npw	TCAG	CACACAGTGGGTCGTGCCTCTCTACGATTTTACCAGTGGCTGCGTCTATTTAGTGGAGCCTCAGCTATCTTCTTTACGTGGCGAGTCCCCGCTAT	ACGTGGCGAGTCCCCGCTATCACACAGTGGGTCGTGCCTC
Npw		TTCGTGCCCAGCCATGGTTCCTGATTCCTTTGACTCACATTGCGTCTATTTAGTGGAGCCTCAGCTATCTTCTTTTAGAGCCTTCGGAGAGACGC	TAGAGCCTTCGGAGAGACGCTTCGTGCCCAGCCATGGTTC
Npw		AACCAACCTGATTCCTGCGCTCTACGAGTTTGCAGTCACGTGCGTCTATTTAGTGGAGCCTCAGCTATCTTCTTTCCTCGTGGTCTGGTCAATAA	CCTCGTGGTCTGGTCAATAAAACCAACCTGATTCCTGCGC
Unc5d	CAGT	TGTCCGAGGAGAGCCTGGATTCTACGATTTTACCAGTGGCTGCGTCTATTTAGTGGAGCCCAGTCTATCTTCTTTGGTCCATCAGAATGAACATG	GGTCCATCAGAATGAACATGTGTCCGAGGAGAGCCTGGAT
Unc5d		AGATGGTCTCTGCATTCTAGCTGATTCCTTTGACTCACATTGCGTCTATTTAGTGGAGCCCAGTCTATCTTCTTTCAGGAATCTGAAAACTGCAC	CAGGAATCTGAAAACTGCACAGATGGTCTCTGCATTCTAG
Unc5d		TTGATAGCTTTGGAACGTATTCTACGAGTTTGCAGTCACGTGCGTCTATTTAGTGGAGCCCAGTCTATCTTCTTTCTTTGCCTGTCACGTGCTGC	CTTTGCCTGTCACGTGCTGCTTGATAGCTTTGGAACGTAT
Gipr	TCGA	GTGTGAGAATCCAGAGAAGATCTACGATTTTACCAGTGGCTGCGTCTATTTAGTGGAGCCTCGACTATCTTCTTTTCTTGGAGAGACCACACTCA	TCTTGGAGAGACCACACTCAGTGTGAGAATCCAGAGAAGA
Gipr		CGGAGATCCGCCAGGGTTGGCTGATTCCTTTGACTCACATTGCGTCTATTTAGTGGAGCCTCGACTATCTTCTTTCATCAACAAAGAGGTGCAGT	CATCAACAAAGAGGTGCAGTCGGAGATCCGCCAGGGTTGG
Gipr		TGTTTGAAAGAAGTGACTGGTCTACGAGTTTGCAGTCACGTGCGTCTATTTAGTGGAGCCTCGACTATCTTCTTTGATGCTTAGGTCATGGGTCA	GATGCTTAGGTCATGGGTCATGTTTGAAAGAAGTGACTGG
Pou2f2	TCTC	CCTCAGAGGAGATCCTGCTGTCTACGATTTTACCAGTGGCTGCGTCTATTTAGTGGAGCCTCTCCTATCTTCTTTCCTAGCGAACCAGAAGCCTA	CCTAGCGAACCAGAAGCCTACCTCAGAGGAGATCCTGCTG
Pou2f2		GCCAGGAGCGGAGCAGCCTCCTGATTCCTTTGACTCACATTGCGTCTATTTAGTGGAGCCTCTCCTATCTTCTTTACACCAAATAAGAACCTTCA	ACACCAAATAAGAACCTTCAGCCAGGAGCGGAGCAGCCTC
Pou2f2		AGAACCACATGGTGGTGACATCTACGAGTTTGCAGTCACGTGCGTCTATTTAGTGGAGCCTCTCCTATCTTCTTTCTCCGGATGGCATCTCCATC	CTCCGGATGGCATCTCCATCAGAACCACATGGTGGTGACA
Tdh	TGAC	CCTCCTGAGGAAACGATTTGTCTACGATTTTACCAGTGGCTGCGTCTATTTAGTGGAGCCTGACCTATCTTCTTTCTGGGAGTAGGACTTGCTAA	CTGGGAGTAGGACTTGCTAACCTCCTGAGGAAACGATTTG
Tdh		GCAGCTGAATACAACGTGAGCTGATTCCTTTGACTCACATTGCGTCTATTTAGTGGAGCCTGACCTATCTTCTTTTGCATAACGTTCTAGATGTT	TGCATAACGTTCTAGATGTTGCAGCTGAATACAACGTGAG
Tdh		AGAGTTGGTGGCTACGATGCTCTACGAGTTTGCAGTCACGTGCGTCTATTTAGTGGAGCCTGACCTATCTTCTTTAAGCATGACTTTGATCTTCC	AAGCATGACTTTGATCTTCCAGAGTTGGTGGCTACGATGC
Wnt4	TGCA	ACGGCTGCGAGCTACTGTGCTCTACGATTTTACCAGTGGCTGCGTCTATTTAGTGGAGCCTGCACTATCTTCTTTCAAGACATCTAAAGCCATTG	CAAGACATCTAAAGCCATTGACGGCTGCGAGCTACTGTGC
Wnt4		AGCCTCACAAGACCTTGGCACTGATTCCTTTGACTCACATTGCGTCTATTTAGTGGAGCCTGCACTATCTTCTTTAGCAGGTAATGATGCCTGTC	AGCAGGTAATGATGCCTGTCAGCCTCACAAGACCTTGGCA
Wnt4		CACAAAGAATCAACTGCCTCTCTACGAGTTTGCAGTCACGTGCGTCTATTTAGTGGAGCCTGCACTATCTTCTTTAATGCTCTGTGAACAGGACA	AATGCTCTGTGAACAGGACACACAAAGAATCAACTGCCTC
Nid1	TGGT	TCACCACAAATGGTATCATCTCTACGATTTTACCAGTGGCTGCGTCTATTTAGTGGAGCCTGGTCTATCTTCTTTGGACATCACGTCGGTCTATG	GGACATCACGTCGGTCTATGTCACCACAAATGGTATCATC
Nid1		CTCACCTTGGCCTGGAGGATCTGATTCCTTTGACTCACATTGCGTCTATTTAGTGGAGCCTGGTCTATCTTCTTTAGATTATGACCTAGTAACCT	AGATTATGACCTAGTAACCTCTCACCTTGGCCTGGAGGAT
Nid1		TCTCAGACAGGGGAACATGTTCTACGAGTTTGCAGTCACGTGCGTCTATTTAGTGGAGCCTGGTCTATCTTCTTTGTGTGTAGAGGGCTACCACT	GTGTGTAGAGGGCTACCACTTCTCAGACAGGGGAACATGT
Nxph4	AAGG	CAGTGTGTACTTCCGTCACATCTACGATTTTACCAGTGGCTGCGTCTATTTAGTGGAGCCAAGGCTATCTTCTTTGACCATGTGAACGGTACCTT	GACCATGTGAACGGTACCTTCAGTGTGTACTTCCGTCACA
Nxph4		CGCTCGCAAGCACCGCCCGTCTGATTCCTTTGACTCACATTGCGTCTATTTAGTGGAGCCAAGGCTATCTTCTTTGAATATGAGAAGACAAACCG	GAATATGAGAAGACAAACCGCGCTCGCAAGCACCGCCCGT
Nxph4		CGCCGCAGTATTAATGGCTCTCTACGAGTTTGCAGTCACGTGCGTCTATTTAGTGGAGCCAAGGCTATCTTCTTTCTACGAATGCGTATTGCCCA	CTACGAATGCGTATTGCCCACGCCGCAGTATTAATGGCTC
Th	no barcode	CACTGAGTGCCATTAGCTAACGTGCTTGTGGTAGCAAATACCTCAATGCTGCTGCTGTACTACACCACTATCTTCTTTGCTGCACACCCTGACCCAAG	GCTGCACACCCTGACCCAAGCACTGAGTGCCATTAGCTAA
Th		CTTCCAGCTGCGACCCGTGGCGTGCTTGTGGTAGCAAATACCGAGATGTACCGCTATCGTACCACTATCTTCTTTTTCTTGAAGGAACGGACTGG	TTCTTGAAGGAACGGACTGGCTTCCAGCTGCGACCCGTGG
Egfp	ACAC	TGGACGAGCTGTACAAGTAATCTACGATTTTACCAGTGGCTTTTGCGTCTATTTAGTGGAGCCACACCTATCTTCTTTCGCCGGGATCACTCTCGGCA	CGCCGGGATCACTCTCGGCATGGACGAGCTGTACAAGTAA
Egfp		GCCGACAAGCAGAAGAACGGCTGATTCCTTTGACTCACATTTTTGCGTCTATTTAGTGGAGCCACACCTATCTTCTTTGCCACAACGTCTATATCATG	GCCACAACGTCTATATCATGGCCGACAAGCAGAAGAACGG
Egfp		AAGTCCGCCATGCCCGAAGGTCTACGAGTTTGCAGTCACGTTTTGCGTCTATTTAGTGGAGCCACACCTATCTTCTTTTGAAGCAGCACGACTTCTTC	TGAAGCAGCACGACTTCTTCAAGTCCGCCATGCCCGAAGG
Pitx3	AACC	ACGCCGTGGAACGGCCGGTGTCTACGATTTTACCAGTGGCTTTTGCGTCTATTTAGTGGAGCCAACCCTATCTTCTTTTAACCTTAGCCCCTGCCAGT	TAACCTTAGCCCCTGCCAGTACGCCGTGGAACGGCCGGTG
Pitx3		GGACCCGTGTAACTCGAGCCCTGATTCCTTTGACTCACATTTTTGCGTCTATTTAGTGGAGCCAACCCTATCTTCTTTTCCTCCCCCTATGTATACCG	TCCTCCCCCTATGTATACCGGGACCCGTGTAACTCGAGCC
Pitx3		CGGCAACTGGCCGCCCAAGGTCTACGAGTTTGCAGTCACGTTTTGCGTCTATTTAGTGGAGCCAACCCTATCTTCTTTGTGTACCCGGGCTACTCGTA	GTGTACCCGGGCTACTCGTACGGCAACTGGCCGCCCAAGG
Aldh1a1	ACGT	AAGATATCTCAGAAGAACTCTCTACGATTTTACCAGTGGCTTTTGCGTCTATTTAGTGGAGCCACGTCTATCTTCTTTAGCTCAAGACAGTCGCAATG	AGCTCAAGACAGTCGCAATGCGGCAACTGGCCGCCCAAGG
Aldh1a1		TGAGTTTGTGAAAAGGAGTGCTGATTCCTTTGACTCACATTTTTGCGTCTATTTAGTGGAGCCACGTCTATCTTCTTTGTTGAGGAGTCAGTTTATGA	GTTGAGGAGTCAGTTTATGATGAGTTTGTGAAAAGGAGTG
Aldh1a1		CAATGGTGGGAAAGTCTTTGTCTACGAGTTTGCAGTCACGTTTTGCGTCTATTTAGTGGAGCCACGTCTATCTTCTTTCTGGCTACAATGGAGGCACT	CTGGCTACAATGGAGGCACTCAATGGTGGGAAAGTCTTTG
Vip	ACTG	CCTCAGAAAGCAAATGGCTGTCTACGATTTTACCAGTGGCTTTTGCGTCTATTTAGTGGAGCCACTGCTATCTTCTTTTTCACAGATAACTACACCCG	TTCACAGATAACTACACCCGCCTCAGAAAGCAAATGGCTG
Vip		AACGACACTCTGATGCCGTCCTGATTCCTTTGACTCACATTTTTGCGTCTATTTAGTGGAGCCACTGCTATCTTCTTTGGAAGATCCTGTGCCAATCA	GGAAGATCCTGTGCCAATCAAACGACACTCTGATGCCGTC
Vip		AGTCTCTTTAAAAGCAGACTTCTACGAGTTTGCAGTCACGTTTTGCGTCTATTTAGTGGAGCCACTGCTATCTTCTTTGGAGCAGGTGACCCTGACCA	GGAGCAGGTGACCCTGACCAAGTCTCTTTAAAAGCAGACT
Id4	AGCT	CAACAAGAAAGTCAGCAAAGCTGATTCCTTTGACTCACATTTTTGCGTCTATTTAGTGGAGCCAGCTCTATCTTCTTTCTCGTGCCTACCATCCCGCC	CTCGTGCCTACCATCCCGCCCAACAAGAAAGTCAGCAAAG
Id4		ACGACTGCTACAGTCGCCTGTCTACGAGTTTGCAGTCACGTTTTGCGTCTATTTAGTGGAGCCAGCTCTATCTTCTTTGTGCCTGCAGTGCGATATGA	GTGCCTGCAGTGCGATATGAACGACTGCTACAGTCGCCTG
Gad2	CAAC	GAAATCGAACGCCTCGGACATCTACGATTTTACCAGTGGCTTTTGCGTCTATTTAGTGGAGCCCAACCTATCTTCTTTACATTGACTTCCTTATTGAA	ACATTGACTTCCTTATTGAAGAAATCGAACGCCTCGGACA
Gad2		ATGCTTCCTACCTCTTTCAGCTGATTCCTTTGACTCACATTTTTGCGTCTATTTAGTGGAGCCCAACCTATCTTCTTTGCAGAGCTGCAACCAGATGC	GCAGAGCTGCAACCAGATGCATGCTTCCTACCTCTTTCAG
Gad2		TGGCGCCATCTCCAACATGTTCTACGAGTTTGCAGTCACGTTTTGCGTCTATTTAGTGGAGCCCAACCTATCTTCTTTGATGGAATCTTTTCTCCTGG	GATGGAATCTTTTCTCCTGGTGGCGCCATCTCCAACATGT
Wnt7b	CACA	TGTAACTGCAAATTCCACTGTCTACGATTTTACCAGTGGCTTTTGCGTCTATTTAGTGGAGCCCACACTATCTTCTTTAGTACACCAAGGTGTGGCAG	AGTACACCAAGGTGTGGCAGTGTAACTGCAAATTCCACTG
Wnt7b		CTGGAGGACCGCATGAAGCTCTGATTCCTTTGACTCACATTTTTGCGTCTATTTAGTGGAGCCCACACTATCTTCTTTATGAGGCGGGCAGAAAGGTT	ATGAGGCGGGCAGAAAGGTTCTGGAGGACCGCATGAAGCT
Wnt7b		TGTCATCCGTGGTGGCCCTGTCTACGAGTTTGCAGTCACGTTTTGCGTCTATTTAGTGGAGCCCACACTATCTTCTTTCAGCGGCAGTTACCTAGCAT	CAGCGGCAGTTACCTAGCATTGTCATCCGTGGTGGCCCTG
Lypd1	CCGG	ACTTAGCCCTCTGCTTGGCATCTACGATTTTACCAGTGGCTTTTGCGTCTATTTAGTGGAGCCCCGGCTATCTTCTTTCACCACTCTCCTGTTCTTCC	CACCACTCTCCTGTTCTTCCACTTAGCCCTCTGCTTGGCA
Lypd1		TCAGCAGCCTGTCTCATTGCCTGATTCCTTTGACTCACATTTTTGCGTCTATTTAGTGGAGCCCCGGCTATCTTCTTTACCGGAAGTCGTGTGCATCG	ACCGGAAGTCGTGTGCATCGTCAGCAGCCTGTCTCATTGC
Lypd1		CAGTGTGAAGAATTCCAGCTTCTACGAGTTTGCAGTCACGTTTTGCGTCTATTTAGTGGAGCCCCGGCTATCTTCTTTCGCTGCAAATTCAGTGCTAC	CGCTGCAAATTCAGTGCTACCAGTGTGAAGAATTCCAGCT
